# Supplementary material for: [(1,2,5,6-η)-Cyclo­octa-1,5-diene]bis­(4-methyl­phen­yl)platinum(II)
Source: Acta Crystallogr Sect E Struct Rep Online. 2010 Dec 4;67(Pt 1):m37. doi: 10.1107/S1600536810049664 (PMC3050351; doi:10.1107/S1600536810049664)
Supplement: Supplementary file 1 [file e-67-00m37-sup1.cif]

##############################################################################
###                                                                        ###
###        Electronic paper (Acta Crystallographica Section E)             ###
###                                                                        ###
##############################################################################
#                                                                            #
# This CIF contains the data in a paper accepted for publication in Acta     #
# Crystallographica Section E. It conforms to the requirements of Notes      #
# for Authors for Section E, and has been peer reviewed under the auspices   #
# of the IUCr Commission on Journals.                                        #
#                                                                            #
# Full details of the Crystallographic Information File format               #
# are given in the paper "The Crystallographic Information File (CIF):       #
# a New Standard Archive File for Crystallography" by S. R. Hall, F. H.      #
# Allen and I. D. Brown [Acta Cryst. (1991), A47, 655-685].                  #
#                                                                            #
# The current version of the core CIF dictionary is obtainable from          #
# ftp://ftp.iucr.org/pub/cif_core.dic. The current version number is 2.4.    #
#                                                                            #
# Software is freely available for graphical display of the structure(s) in  #
# this CIF.  For information consult the CIF home page http://www.iucr.org/  #
# cif/home.html                                                              #
#                                                                            #
# This file may be used for bona fide research purposes within the           #
# scientific community so long as proper attribution is given to the journal # 
# article from which it was obtained.                                        #
#                                                                            #
##############################################################################
                                             
data_I
_audit_creation_method     SHELXL97
_chemical_name_systematic
;
[(1,2,5,6-\h)-Cycloocta-1,5-diene]bis(4-methylphenyl)platinum(II)
;
_chemical_name_common     ?
_chemical_formula_moiety     'C22 H26 Pt'
_chemical_formula_sum     'C22 H26 Pt'
_chemical_formula_iupac     '[Pt (C7 H7)2 (C8 H12)]'
_chemical_formula_weight     485.52
_chemical_melting_point     ?
_symmetry_cell_setting     monoclinic
_symmetry_space_group_name_H-M     'C 2/c'
_symmetry_space_group_name_Hall     '-C 2yc'
loop_
    _symmetry_equiv_pos_as_xyz
    'x, y, z'
    '-x, y, -z+1/2'
    'x+1/2, y+1/2, z'
    '-x+1/2, y+1/2, -z+1/2'
    '-x, -y, -z'
    'x, -y, z-1/2'
    '-x+1/2, -y+1/2, -z'
    'x+1/2, -y+1/2, z-1/2'
_cell_length_a     25.029(13)
_cell_length_b     8.172(4)
_cell_length_c     19.674(10)
_cell_angle_alpha     90.00
_cell_angle_beta     118.417(8)
_cell_angle_gamma     90.00
_cell_volume     3539(3)
_cell_formula_units_Z     8
_cell_measurement_reflns_used     ?
_cell_measurement_theta_min     ?
_cell_measurement_theta_max     ?
_cell_measurement_temperature     293(2)
_exptl_crystal_description     block
_exptl_crystal_colour     colourless
_exptl_crystal_size_max     0.36
_exptl_crystal_size_mid     0.30
_exptl_crystal_size_min     0.20
_exptl_crystal_density_diffrn     1.823
_exptl_crystal_density_meas     ?
_exptl_crystal_density_method     'not measured'
_exptl_crystal_F_000     1888
_exptl_absorpt_coefficient_mu     7.928
_exptl_absorpt_correction_type     multi-scan
_exptl_absorpt_process_details     '(SADABS; Bruker, 2007)'
_exptl_absorpt_correction_T_min     0.584
_exptl_absorpt_correction_T_max     1.000
_exptl_special_details
;
;
_diffrn_ambient_temperature     293(2)
_diffrn_radiation_type     MoK\a
_diffrn_radiation_wavelength     0.71073
_diffrn_radiation_source     'fine-focus sealed tube'
_diffrn_radiation_monochromator     graphite
_diffrn_measurement_device_type     'Bruker APEXII CCD area-detector'
_diffrn_measurement_method     \w
_diffrn_detector_area_resol_mean     ?
_diffrn_reflns_number     8906
_diffrn_reflns_av_R_equivalents     0.0227
_diffrn_reflns_av_sigmaI/netI     0.0246
_diffrn_reflns_theta_min     2.20
_diffrn_reflns_theta_max     25.01
_diffrn_reflns_theta_full     25.01
_diffrn_measured_fraction_theta_max     0.996
_diffrn_measured_fraction_theta_full     0.996
_diffrn_reflns_limit_h_min     -29
_diffrn_reflns_limit_h_max     17
_diffrn_reflns_limit_k_min     -9
_diffrn_reflns_limit_k_max     9
_diffrn_reflns_limit_l_min     -20
_diffrn_reflns_limit_l_max     23
_diffrn_standards_number     ?
_diffrn_standards_interval_count     ?
_diffrn_standards_interval_time     ?
_diffrn_standards_decay_%     ?
_refine_special_details
;
Refinement of <i>F</i>^2^ against ALL reflections. The weighted <i>R</i>-factor
<i>wR</i> and goodness of fit <i>S</i> are based on <i>F</i>^2^, conventional
<i>R</i>-factors <i>R</i> are based on <i>F</i>, with <i>F</i> set to zero for
negative <i>F</i>^2^. The threshold expression of <i>F</i>^2^ >
\s(<i>F</i>^2^) is used only for calculating <i>R</i>-factors(gt) <i>etc</i>.
and is not relevant to the choice of reflections for refinement.
<i>R</i>-factors based on <i>F</i>^2^ are statistically about twice as large
as those based on <i>F</i>, and <i>R</i>- factors based on ALL data will be
even larger.
;
_reflns_number_total     3113
_reflns_number_gt     2884
_reflns_threshold_expression     I>2sigma(I)
_refine_ls_structure_factor_coef     Fsqd
_refine_ls_matrix_type     full
_refine_ls_R_factor_all     0.0241
_refine_ls_R_factor_gt     0.0217
_refine_ls_wR_factor_gt     0.0590
_refine_ls_wR_factor_ref     0.0608
_refine_ls_goodness_of_fit_ref     1.107
_refine_ls_restrained_S_all     1.107
_refine_ls_number_reflns     3113
_refine_ls_number_parameters     208
_refine_ls_number_restraints     0
_refine_ls_hydrogen_treatment     constr
_refine_ls_weighting_scheme     calc
_refine_ls_weighting_details
                   'w=1/[\s^2^(Fo^2^)+(0.0308P)^2^+23.1984P] P=(Fo^2^+2Fc^2^)/3'
_atom_sites_solution_hydrogens     geom
_atom_sites_solution_primary     direct
_atom_sites_solution_secondary     difmap
_refine_ls_shift/su_max     0.004
_refine_ls_shift/su_mean     0.000
_refine_diff_density_max     2.741
_refine_diff_density_min     -0.991
_refine_ls_extinction_method     none
_refine_ls_extinction_coef     ?
loop_
    _atom_type_symbol
    _atom_type_description
    _atom_type_scat_dispersion_real
    _atom_type_scat_dispersion_imag
    _atom_type_scat_source
    'C' 'C' 0.0033 0.0016
                         'International Tables Vol C Tables 4.2.6.8 and 6.1.1.4'
    'H' 'H' 0.0000 0.0000
                         'International Tables Vol C Tables 4.2.6.8 and 6.1.1.4'
    'Pt' 'Pt' -1.7033 8.3905
                         'International Tables Vol C Tables 4.2.6.8 and 6.1.1.4'
_computing_data_collection     'APEX2 (Bruker, 2007)'
_computing_cell_refinement     'APEX2 and SAINT (Bruker, 2007)'
_computing_data_reduction     'SAINT (Bruker, 2007)'
_computing_structure_solution     'SHELXS97 (Sheldrick, 2008)'
_computing_structure_refinement     'SHELXL97 (Sheldrick, 2008)'
_computing_molecular_graphics     'SHELXTL (Sheldrick, 2008)'
_computing_publication_material
                             'SHELXTL (Sheldrick, 2008) and PLATON (Spek, 2009)'
loop_
    _atom_site_type_symbol
    _atom_site_label
    _atom_site_fract_x
    _atom_site_fract_y
    _atom_site_fract_z
    _atom_site_U_iso_or_equiv
    _atom_site_adp_type
    _atom_site_calc_flag
    _atom_site_refinement_flags
    _atom_site_occupancy
    _atom_site_disorder_assembly
    _atom_site_disorder_group
    Pt Pt1 0.625760(7) 0.723387(19) 0.445111(9) 0.00847(8) Uani d . 1 . .
    C C5 0.6352(2) 0.8997(5) 0.5226(2) 0.0123(9) Uani d . 1 . .
    C C12 0.6322(2) 0.9000(5) 0.3769(2) 0.0119(9) Uani d . 1 . .
    C C15 0.5845(2) 0.5524(5) 0.4975(2) 0.0118(9) Uani d . 1 . .
    H H15A 0.5749 0.6041 0.5353 0.014 Uiso calc R 1 . .
    C C19 0.6452(2) 0.5268(5) 0.3793(2) 0.0110(9) Uani d . 1 . .
    H H19A 0.6613 0.5682 0.3458 0.013 Uiso calc R 1 . .
    C C18 0.5828(2) 0.5402(5) 0.3479(2) 0.0137(9) Uani d . 1 . .
    H H18A 0.5628 0.5894 0.2962 0.016 Uiso calc R 1 . .
    C C9 0.6352(2) 1.1307(5) 0.2696(2) 0.0126(9) Uani d . 1 . .
    C C11 0.6864(2) 0.9413(5) 0.3760(2) 0.0106(9) Uani d . 1 . .
    H H11A 0.7225 0.8924 0.4116 0.013 Uiso calc R 1 . .
    C C8 0.6356(2) 1.2543(6) 0.2132(3) 0.0172(10) Uani d . 1 . .
    H H8A 0.6763 1.2668 0.2210 0.026 Uiso calc R 1 . .
    H H8B 0.6212 1.3575 0.2213 0.026 Uiso calc R 1 . .
    H H8C 0.6096 1.2174 0.1614 0.026 Uiso calc R 1 . .
    C C21 0.6671(2) 0.3611(5) 0.5002(2) 0.0139(9) Uani d . 1 . .
    H H21A 0.6357 0.2780 0.4800 0.017 Uiso calc R 1 . .
    H H21B 0.7020 0.3150 0.5446 0.017 Uiso calc R 1 . .
    C C20 0.6854(2) 0.4039(5) 0.4380(3) 0.0148(9) Uani d . 1 . .
    H H20A 0.7266 0.4459 0.4633 0.018 Uiso calc R 1 . .
    H H20B 0.6854 0.3042 0.4112 0.018 Uiso calc R 1 . .
    C C6 0.5846(2) 0.9915(5) 0.5136(3) 0.0136(9) Uani d . 1 . .
    H H6A 0.5472 0.9738 0.4703 0.016 Uiso calc R 1 . .
    C C7 0.5889(2) 1.1085(5) 0.5680(3) 0.0162(10) Uani d . 1 . .
    H H7A 0.5545 1.1665 0.5601 0.019 Uiso calc R 1 . .
    C C1 0.6475(3) 1.2679(6) 0.6911(3) 0.0246(12) Uani d . 1 . .
    H H1A 0.6883 1.2740 0.7328 0.037 Uiso calc R 1 . .
    H H1B 0.6205 1.2389 0.7112 0.037 Uiso calc R 1 . .
    H H1C 0.6358 1.3723 0.6659 0.037 Uiso calc R 1 . .
    C C13 0.5800(2) 0.9798(6) 0.3221(3) 0.0153(9) Uani d . 1 . .
    H H13A 0.5431 0.9575 0.3207 0.018 Uiso calc R 1 . .
    C C17 0.5429(2) 0.4230(6) 0.3636(2) 0.0144(9) Uani d . 1 . .
    H H17A 0.5622 0.3163 0.3757 0.017 Uiso calc R 1 . .
    H H17B 0.5044 0.4120 0.3168 0.017 Uiso calc R 1 . .
    C C14 0.5813(2) 1.0902(5) 0.2700(3) 0.0154(9) Uani d . 1 . .
    H H14A 0.5452 1.1389 0.2342 0.019 Uiso calc R 1 . .
    C C22 0.6441(2) 0.5074(5) 0.5265(2) 0.0133(9) Uani d . 1 . .
    H H22A 0.6694 0.5349 0.5812 0.016 Uiso calc R 1 . .
    C C4 0.6897(2) 0.9310(5) 0.5893(2) 0.0136(9) Uani d . 1 . .
    H H4A 0.7241 0.8714 0.5984 0.016 Uiso calc R 1 . .
    C C10 0.6876(2) 1.0531(5) 0.3235(2) 0.0134(9) Uani d . 1 . .
    H H10A 0.7244 1.0763 0.3246 0.016 Uiso calc R 1 . .
    C C2 0.6439(2) 1.1394(6) 0.6337(3) 0.0181(10) Uani d . 1 . .
    C C16 0.5305(2) 0.4754(6) 0.4297(3) 0.0152(9) Uani d . 1 . .
    H H16A 0.4972 0.5528 0.4098 0.018 Uiso calc R 1 . .
    H H16B 0.5179 0.3801 0.4478 0.018 Uiso calc R 1 . .
    C C3 0.6939(2) 1.0492(6) 0.6427(2) 0.0158(9) Uani d . 1 . .
    H H3A 0.7314 1.0683 0.6857 0.019 Uiso calc R 1 . .
loop_
    _atom_site_aniso_label
    _atom_site_aniso_U_11
    _atom_site_aniso_U_22
    _atom_site_aniso_U_33
    _atom_site_aniso_U_12
    _atom_site_aniso_U_13
    _atom_site_aniso_U_23
    Pt1 0.01211(11) 0.00610(11) 0.00793(11) -0.00017(6) 0.00537(8) -0.00012(6)
    C5 0.019(2) 0.009(2) 0.012(2) -0.0001(18) 0.0095(19) 0.0006(17)
    C12 0.015(2) 0.009(2) 0.009(2) 0.0004(17) 0.0042(18) -0.0013(17)
    C15 0.021(2) 0.007(2) 0.011(2) -0.0015(18) 0.0101(19) 0.0012(16)
    C19 0.021(2) 0.004(2) 0.011(2) -0.0019(17) 0.0103(19) -0.0031(16)
    C18 0.022(3) 0.009(2) 0.009(2) -0.0033(18) 0.0059(19) -0.0051(16)
    C9 0.023(2) 0.007(2) 0.0093(19) -0.0021(18) 0.0085(19) -0.0019(16)
    C11 0.013(2) 0.006(2) 0.010(2) 0.0017(17) 0.0036(18) 0.0008(16)
    C8 0.028(3) 0.011(2) 0.016(2) 0.0040(19) 0.014(2) 0.0011(18)
    C21 0.018(2) 0.010(2) 0.013(2) 0.0005(18) 0.0080(19) 0.0011(17)
    C20 0.021(2) 0.009(2) 0.016(2) 0.0010(18) 0.010(2) -0.0024(17)
    C6 0.018(2) 0.007(2) 0.016(2) 0.0005(17) 0.0080(19) 0.0019(17)
    C7 0.024(3) 0.009(2) 0.022(2) 0.0046(19) 0.016(2) 0.0041(18)
    C1 0.041(3) 0.011(2) 0.023(3) 0.002(2) 0.017(3) -0.0013(19)
    C13 0.016(2) 0.016(2) 0.015(2) -0.0010(18) 0.0082(19) 0.0001(18)
    C17 0.014(2) 0.014(2) 0.013(2) -0.0039(18) 0.0046(18) -0.0045(17)
    C14 0.018(2) 0.013(2) 0.012(2) 0.0049(18) 0.0049(19) 0.0042(18)
    C22 0.020(2) 0.011(2) 0.010(2) -0.0017(18) 0.0079(19) 0.0001(17)
    C4 0.017(2) 0.011(2) 0.014(2) 0.0019(18) 0.0085(19) 0.0035(17)
    C10 0.016(2) 0.012(2) 0.014(2) -0.0029(18) 0.0085(19) -0.0013(17)
    C2 0.035(3) 0.011(2) 0.014(2) 0.000(2) 0.017(2) 0.0016(18)
    C16 0.014(2) 0.014(2) 0.018(2) -0.0009(18) 0.0069(19) -0.0024(18)
    C3 0.021(2) 0.014(2) 0.009(2) -0.0057(19) 0.0044(19) -0.0007(18)
_geom_special_details
;
All e.s.d.'s (except the e.s.d. in the dihedral angle between two l.s. planes)
are estimated using the full covariance matrix. The cell e.s.d.'s are taken
into account individually in the estimation of e.s.d.'s in distances, angles
and torsion angles; correlations between e.s.d.'s in cell parameters are only
used when they are defined by crystal symmetry. An approximate (isotropic)
treatment of cell e.s.d.'s is used for estimating e.s.d.'s involving l.s.
planes.
;
loop_
    _geom_bond_atom_site_label_1
    _geom_bond_atom_site_label_2
    _geom_bond_site_symmetry_2
    _geom_bond_distance
    _geom_bond_publ_flag
    Pt1 C5 . 2.028(4) ?
    Pt1 C12 . 2.028(4) ?
    Pt1 C15 . 2.256(4) ?
    Pt1 C19 . 2.257(4) ?
    Pt1 C18 . 2.258(4) ?
    Pt1 C22 . 2.279(4) ?
    C5 C4 . 1.394(6) ?
    C5 C6 . 1.409(6) ?
    C12 C13 . 1.399(6) ?
    C12 C11 . 1.405(6) ?
    C15 C22 . 1.369(7) ?
    C15 C16 . 1.511(6) ?
    C15 H15A . 0.9800 ?
    C19 C18 . 1.383(6) ?
    C19 C20 . 1.500(6) ?
    C19 H19A . 0.9800 ?
    C18 C17 . 1.517(6) ?
    C18 H18A . 0.9800 ?
    C9 C10 . 1.387(6) ?
    C9 C14 . 1.393(7) ?
    C9 C8 . 1.504(6) ?
    C11 C10 . 1.390(6) ?
    C11 H11A . 0.9300 ?
    C8 H8A . 0.9600 ?
    C8 H8B . 0.9600 ?
    C8 H8C . 0.9600 ?
    C21 C22 . 1.521(6) ?
    C21 C20 . 1.538(6) ?
    C21 H21A . 0.9700 ?
    C21 H21B . 0.9700 ?
    C20 H20A . 0.9700 ?
    C20 H20B . 0.9700 ?
    C6 C7 . 1.399(6) ?
    C6 H6A . 0.9300 ?
    C7 C2 . 1.392(7) ?
    C7 H7A . 0.9300 ?
    C1 C2 . 1.514(7) ?
    C1 H1A . 0.9600 ?
    C1 H1B . 0.9600 ?
    C1 H1C . 0.9600 ?
    C13 C14 . 1.376(6) ?
    C13 H13A . 0.9300 ?
    C17 C16 . 1.535(6) ?
    C17 H17A . 0.9700 ?
    C17 H17B . 0.9700 ?
    C14 H14A . 0.9300 ?
    C22 H22A . 0.9800 ?
    C4 C3 . 1.393(6) ?
    C4 H4A . 0.9300 ?
    C10 H10A . 0.9300 ?
    C2 C3 . 1.389(7) ?
    C16 H16A . 0.9700 ?
    C16 H16B . 0.9700 ?
    C3 H3A . 0.9300 ?
loop_
    _geom_angle_atom_site_label_1
    _geom_angle_atom_site_label_2
    _geom_angle_atom_site_label_3
    _geom_angle_site_symmetry_1
    _geom_angle_site_symmetry_3
    _geom_angle
    _geom_angle_publ_flag
    C5 Pt1 C12 . . 88.54(18) ?
    C5 Pt1 C15 . . 90.66(17) ?
    C12 Pt1 C15 . . 160.11(17) ?
    C5 Pt1 C19 . . 163.18(18) ?
    C12 Pt1 C19 . . 91.14(17) ?
    C15 Pt1 C19 . . 95.26(16) ?
    C5 Pt1 C18 . . 161.08(18) ?
    C12 Pt1 C18 . . 93.84(17) ?
    C15 Pt1 C18 . . 80.76(16) ?
    C19 Pt1 C18 . . 35.68(16) ?
    C5 Pt1 C22 . . 96.28(17) ?
    C12 Pt1 C22 . . 164.40(17) ?
    C15 Pt1 C22 . . 35.13(16) ?
    C19 Pt1 C22 . . 79.97(16) ?
    C18 Pt1 C22 . . 86.41(16) ?
    C4 C5 C6 . . 116.0(4) ?
    C4 C5 Pt1 . . 123.3(3) ?
    C6 C5 Pt1 . . 120.6(3) ?
    C13 C12 C11 . . 115.5(4) ?
    C13 C12 Pt1 . . 120.2(3) ?
    C11 C12 Pt1 . . 124.1(3) ?
    C22 C15 C16 . . 126.5(4) ?
    C22 C15 Pt1 . . 73.4(3) ?
    C16 C15 Pt1 . . 105.5(3) ?
    C22 C15 H15A . . 114.2 ?
    C16 C15 H15A . . 114.2 ?
    Pt1 C15 H15A . . 114.2 ?
    C18 C19 C20 . . 126.7(4) ?
    C18 C19 Pt1 . . 72.2(2) ?
    C20 C19 Pt1 . . 106.5(3) ?
    C18 C19 H19A . . 114.2 ?
    C20 C19 H19A . . 114.2 ?
    Pt1 C19 H19A . . 114.2 ?
    C19 C18 C17 . . 124.9(4) ?
    C19 C18 Pt1 . . 72.1(2) ?
    C17 C18 Pt1 . . 109.8(3) ?
    C19 C18 H18A . . 114.1 ?
    C17 C18 H18A . . 114.1 ?
    Pt1 C18 H18A . . 114.1 ?
    C10 C9 C14 . . 117.0(4) ?
    C10 C9 C8 . . 122.3(4) ?
    C14 C9 C8 . . 120.7(4) ?
    C10 C11 C12 . . 122.0(4) ?
    C10 C11 H11A . . 119.0 ?
    C12 C11 H11A . . 119.0 ?
    C9 C8 H8A . . 109.5 ?
    C9 C8 H8B . . 109.5 ?
    H8A C8 H8B . . 109.5 ?
    C9 C8 H8C . . 109.5 ?
    H8A C8 H8C . . 109.5 ?
    H8B C8 H8C . . 109.5 ?
    C22 C21 C20 . . 113.4(4) ?
    C22 C21 H21A . . 108.9 ?
    C20 C21 H21A . . 108.9 ?
    C22 C21 H21B . . 108.9 ?
    C20 C21 H21B . . 108.9 ?
    H21A C21 H21B . . 107.7 ?
    C19 C20 C21 . . 114.9(4) ?
    C19 C20 H20A . . 108.5 ?
    C21 C20 H20A . . 108.5 ?
    C19 C20 H20B . . 108.5 ?
    C21 C20 H20B . . 108.5 ?
    H20A C20 H20B . . 107.5 ?
    C7 C6 C5 . . 122.0(4) ?
    C7 C6 H6A . . 119.0 ?
    C5 C6 H6A . . 119.0 ?
    C2 C7 C6 . . 121.1(4) ?
    C2 C7 H7A . . 119.4 ?
    C6 C7 H7A . . 119.4 ?
    C2 C1 H1A . . 109.5 ?
    C2 C1 H1B . . 109.5 ?
    H1A C1 H1B . . 109.5 ?
    C2 C1 H1C . . 109.5 ?
    H1A C1 H1C . . 109.5 ?
    H1B C1 H1C . . 109.5 ?
    C14 C13 C12 . . 122.4(4) ?
    C14 C13 H13A . . 118.8 ?
    C12 C13 H13A . . 118.8 ?
    C18 C17 C16 . . 114.5(4) ?
    C18 C17 H17A . . 108.6 ?
    C16 C17 H17A . . 108.6 ?
    C18 C17 H17B . . 108.6 ?
    C16 C17 H17B . . 108.6 ?
    H17A C17 H17B . . 107.6 ?
    C13 C14 C9 . . 121.7(4) ?
    C13 C14 H14A . . 119.2 ?
    C9 C14 H14A . . 119.2 ?
    C15 C22 C21 . . 125.7(4) ?
    C15 C22 Pt1 . . 71.5(3) ?
    C21 C22 Pt1 . . 110.6(3) ?
    C15 C22 H22A . . 113.7 ?
    C21 C22 H22A . . 113.7 ?
    Pt1 C22 H22A . . 113.7 ?
    C3 C4 C5 . . 121.8(4) ?
    C3 C4 H4A . . 119.1 ?
    C5 C4 H4A . . 119.1 ?
    C9 C10 C11 . . 121.4(4) ?
    C9 C10 H10A . . 119.3 ?
    C11 C10 H10A . . 119.3 ?
    C3 C2 C7 . . 117.1(4) ?
    C3 C2 C1 . . 122.9(5) ?
    C7 C2 C1 . . 120.0(5) ?
    C15 C16 C17 . . 114.0(4) ?
    C15 C16 H16A . . 108.7 ?
    C17 C16 H16A . . 108.7 ?
    C15 C16 H16B . . 108.7 ?
    C17 C16 H16B . . 108.7 ?
    H16A C16 H16B . . 107.6 ?
    C2 C3 C4 . . 122.1(4) ?
    C2 C3 H3A . . 119.0 ?
    C4 C3 H3A . . 119.0 ?
loop_
    _geom_torsion_atom_site_label_1
    _geom_torsion_atom_site_label_2
    _geom_torsion_atom_site_label_3
    _geom_torsion_atom_site_label_4
    _geom_torsion_site_symmetry_1
    _geom_torsion_site_symmetry_2
    _geom_torsion_site_symmetry_3
    _geom_torsion_site_symmetry_4
    _geom_torsion
    _geom_torsion_publ_flag
    C12 Pt1 C5 C4 . . . . -100.7(4) ?
    C15 Pt1 C5 C4 . . . . 99.1(4) ?
    C19 Pt1 C5 C4 . . . . -11.6(8) ?
    C18 Pt1 C5 C4 . . . . 161.7(4) ?
    C22 Pt1 C5 C4 . . . . 64.4(4) ?
    C12 Pt1 C5 C6 . . . . 83.4(4) ?
    C15 Pt1 C5 C6 . . . . -76.7(4) ?
    C19 Pt1 C5 C6 . . . . 172.5(4) ?
    C18 Pt1 C5 C6 . . . . -14.2(7) ?
    C22 Pt1 C5 C6 . . . . -111.5(4) ?
    C5 Pt1 C12 C13 . . . . -89.5(4) ?
    C15 Pt1 C12 C13 . . . . -1.6(7) ?
    C19 Pt1 C12 C13 . . . . 107.3(4) ?
    C18 Pt1 C12 C13 . . . . 71.7(4) ?
    C22 Pt1 C12 C13 . . . . 162.1(5) ?
    C5 Pt1 C12 C11 . . . . 95.9(4) ?
    C15 Pt1 C12 C11 . . . . -176.2(4) ?
    C19 Pt1 C12 C11 . . . . -67.3(4) ?
    C18 Pt1 C12 C11 . . . . -102.9(4) ?
    C22 Pt1 C12 C11 . . . . -12.5(8) ?
    C5 Pt1 C15 C22 . . . . -100.0(3) ?
    C12 Pt1 C15 C22 . . . . 172.5(4) ?
    C19 Pt1 C15 C22 . . . . 64.2(3) ?
    C18 Pt1 C15 C22 . . . . 96.9(3) ?
    C5 Pt1 C15 C16 . . . . 135.8(3) ?
    C12 Pt1 C15 C16 . . . . 48.3(6) ?
    C19 Pt1 C15 C16 . . . . -60.0(3) ?
    C18 Pt1 C15 C16 . . . . -27.3(3) ?
    C22 Pt1 C15 C16 . . . . -124.2(4) ?
    C5 Pt1 C19 C18 . . . . 176.3(5) ?
    C12 Pt1 C19 C18 . . . . -95.0(3) ?
    C15 Pt1 C19 C18 . . . . 66.1(3) ?
    C22 Pt1 C19 C18 . . . . 97.9(3) ?
    C5 Pt1 C19 C20 . . . . 52.3(7) ?
    C12 Pt1 C19 C20 . . . . 141.0(3) ?
    C15 Pt1 C19 C20 . . . . -57.9(3) ?
    C18 Pt1 C19 C20 . . . . -124.0(4) ?
    C22 Pt1 C19 C20 . . . . -26.1(3) ?
    C20 C19 C18 C17 . . . . -4.5(7) ?
    Pt1 C19 C18 C17 . . . . -102.1(4) ?
    C20 C19 C18 Pt1 . . . . 97.6(4) ?
    C5 Pt1 C18 C19 . . . . -176.7(4) ?
    C12 Pt1 C18 C19 . . . . 86.6(3) ?
    C15 Pt1 C18 C19 . . . . -112.7(3) ?
    C22 Pt1 C18 C19 . . . . -77.8(3) ?
    C5 Pt1 C18 C17 . . . . -55.2(6) ?
    C12 Pt1 C18 C17 . . . . -151.9(3) ?
    C15 Pt1 C18 C17 . . . . 8.8(3) ?
    C19 Pt1 C18 C17 . . . . 121.5(4) ?
    C22 Pt1 C18 C17 . . . . 43.7(3) ?
    C13 C12 C11 C10 . . . . -0.6(6) ?
    Pt1 C12 C11 C10 . . . . 174.2(3) ?
    C18 C19 C20 C21 . . . . -37.3(6) ?
    Pt1 C19 C20 C21 . . . . 42.5(4) ?
    C22 C21 C20 C19 . . . . -38.0(5) ?
    C4 C5 C6 C7 . . . . 0.7(6) ?
    Pt1 C5 C6 C7 . . . . 176.9(3) ?
    C5 C6 C7 C2 . . . . 0.1(7) ?
    C11 C12 C13 C14 . . . . 0.7(6) ?
    Pt1 C12 C13 C14 . . . . -174.3(3) ?
    C19 C18 C17 C16 . . . . 93.6(5) ?
    Pt1 C18 C17 C16 . . . . 12.0(5) ?
    C12 C13 C14 C9 . . . . -0.9(7) ?
    C10 C9 C14 C13 . . . . 0.8(6) ?
    C8 C9 C14 C13 . . . . -178.7(4) ?
    C16 C15 C22 C21 . . . . -5.3(7) ?
    Pt1 C15 C22 C21 . . . . -102.5(4) ?
    C16 C15 C22 Pt1 . . . . 97.2(4) ?
    C20 C21 C22 C15 . . . . 94.0(5) ?
    C20 C21 C22 Pt1 . . . . 12.4(5) ?
    C5 Pt1 C22 C15 . . . . 82.2(3) ?
    C12 Pt1 C22 C15 . . . . -170.5(5) ?
    C19 Pt1 C22 C15 . . . . -114.4(3) ?
    C18 Pt1 C22 C15 . . . . -79.0(3) ?
    C5 Pt1 C22 C21 . . . . -155.7(3) ?
    C12 Pt1 C22 C21 . . . . -48.4(7) ?
    C15 Pt1 C22 C21 . . . . 122.1(4) ?
    C19 Pt1 C22 C21 . . . . 7.7(3) ?
    C18 Pt1 C22 C21 . . . . 43.1(3) ?
    C6 C5 C4 C3 . . . . -1.6(6) ?
    Pt1 C5 C4 C3 . . . . -177.6(3) ?
    C14 C9 C10 C11 . . . . -0.7(6) ?
    C8 C9 C10 C11 . . . . 178.9(4) ?
    C12 C11 C10 C9 . . . . 0.6(7) ?
    C6 C7 C2 C3 . . . . -0.1(6) ?
    C6 C7 C2 C1 . . . . 179.4(4) ?
    C22 C15 C16 C17 . . . . -37.5(6) ?
    Pt1 C15 C16 C17 . . . . 43.0(4) ?
    C18 C17 C16 C15 . . . . -38.4(5) ?
    C7 C2 C3 C4 . . . . -0.8(7) ?
    C1 C2 C3 C4 . . . . 179.7(4) ?
    C5 C4 C3 C2 . . . . 1.7(7) ?
loop_
    _geom_hbond_atom_site_label_D
    _geom_hbond_atom_site_label_H
    _geom_hbond_atom_site_label_A
    _geom_hbond_site_symmetry_A
    _geom_hbond_distance_DH
    _geom_hbond_distance_HA
    _geom_hbond_distance_DA
    _geom_hbond_angle_DHA
    _geom_hbond_publ_flag
    C1 H1B Cg1 6_576 0.96 2.93 3.615(4) 129 y
    C20 H20B Cg1 1_545 0.96 2.85 3.749(5) 155 y
    C21 H21A Cg2 1_545 0.97 2.83 3.411(4) 119 y
    C8 H8C Cg2 6_575 0.96 2.85 3.509(2) 126 y
data_global
_journal_date_recd_electronic     2010-11-20
_journal_date_accepted     2010-11-28
_journal_name_full     'Acta Crystallographica, Section E'
_journal_year     2011
_journal_volume     67
_journal_issue      1
_journal_page_first     m37
_journal_page_last     m37
_journal_paper_category     QM
_journal_coeditor_code     ZQ2077
_publ_contact_author_name     'Dr. Chong-Qing Wan'
_publ_contact_author_address
;
Department of Chemistry,Capital Normal university,
Beijing 100048,People's Republic China
;
_publ_contact_author_email     wanchqing@yahoo.com.cn
_publ_contact_author_fax     '+86 010 6890-2320'
_publ_contact_author_phone     '+86 010 6890-3033'
_publ_section_title
;
[(1,2,5,6-\h)-Cycloocta-1,5-diene]bis(4-methylphenyl)platinum(II)
;
loop_
    _publ_author_name
    _publ_author_address
    'Zhi-Wei Wang'
;
Department of Chemistry,
Capital Normal University,
Beijing 100048,
People's Republic of China
;
    'Ran Liu'
;
Department of Chemistry,
Capital Normal University,
Beijing 100048,
People's Republic of China
;
    'Hong-Yu Liu'
;
Department of Chemistry,
Capital Normal University,
Beijing 100048,
People's Republic of China
;
    'Chong-Qing Wan'
;
Department of Chemistry,
Capital Normal University,
Beijing 100048,
People's Republic of China
;
