# Supplementary material for: [(1,2,5,6-η)-Cyclo­octa-1,5-diene]bis­(4-methyl­phen­yl)platinum(II)
Source: Acta Crystallogr Sect E Struct Rep Online. 2010 Dec 4;67(Pt 1):m37. doi: 10.1107/S1600536810049664 (PMC3050351; doi:10.1107/S1600536810049664)
Supplement: Supplementary file 2 [file e-67-00m37-Isup2.hkl]

# 
# h,k,l, Fc-squared, Fo-squared, sigma(Fo-squared) and status flag 
# 
data_I
_shelx_title ' y in C2/c' 
_shelx_refln_list_code          4 
_shelx_F_calc_maximum      728.01 
_exptl_crystal_F_000      1888.00 
_reflns_d_resolution_high  0.8406 
 
loop_ 
 _symmetry_equiv_pos_as_xyz 
 'x, y, z' 
 '-x, y, -z+1/2' 
 'x+1/2, y+1/2, z' 
 '-x+1/2, y+1/2, -z+1/2' 
 '-x, -y, -z' 
 'x, -y, z-1/2' 
 '-x+1/2, -y+1/2, -z' 
 'x+1/2, -y+1/2, z-1/2' 
 
_cell_length_a    25.0287 
_cell_length_b     8.1718 
_cell_length_c    19.6735 
_cell_angle_alpha  90.000 
_cell_angle_beta  118.417 
_cell_angle_gamma  90.000 
 
_shelx_F_squared_multiplier     1.000 
 
loop_ 
 _refln_index_h 
 _refln_index_k 
 _refln_index_l 
 _refln_F_squared_calc 
 _refln_F_squared_meas 
 _refln_F_squared_sigma 
 _refln_observed_status 
   6   0   0    15261.63    14870.18    552.78 o 
   8   0   0   171251.23   161920.56   4860.47 o 
  10   0   0     2464.94     3146.37    256.26 o 
  12   0   0   177531.63   163031.55   4953.37 o 
  14   0   0     8882.60     8082.71    462.98 o 
  16   0   0   150610.28   138520.97   4299.94 o 
  18   0   0    40783.93    41400.67   1501.19 o 
  20   0   0   108890.21   110507.86   3548.96 o 
  22   0   0    17510.89    18841.85    891.11 o 
  24   0   0    67191.63    73763.27   2535.53 o 
  26   0   0       37.66      353.04    289.55 o 
   1   1   0     2405.81     2122.77     39.40 o 
   3   1   0     6910.41     7042.83    126.02 o 
   5   1   0     1435.89     1173.82     80.09 o 
   7   1   0    28437.94    26061.98    706.85 o 
   9   1   0       64.17       61.16     88.26 o 
  11   1   0    13051.53    12888.71    400.13 o 
  13   1   0      257.88      -68.90    136.26 o 
  15   1   0      728.51      818.44    161.81 o 
  17   1   0      888.15      803.97    169.02 o 
  19   1   0      416.85      528.43    169.15 o 
  21   1   0     3745.39     3680.91    522.59 o 
  23   1   0      745.27      616.29    245.04 o 
  25   1   0      724.11      514.16    213.88 o 
   0   2   0    37698.00    42338.56   1327.45 o 
   2   2   0     3019.46     2864.23     64.29 o 
   4   2   0   254391.73   259711.44   3777.91 o 
   6   2   0     3922.75     4029.92    128.26 o 
   8   2   0   350664.28   335483.50   5914.21 o 
  10   2   0     6612.99     7446.19    270.02 o 
  12   2   0   203292.78   186935.17   4292.19 o 
  14   2   0      684.23     1188.18    411.10 o 
  16   2   0   123852.88   123301.09   2729.95 o 
  18   2   0     4341.37     4397.18    284.55 o 
  20   2   0    75572.43    78208.01   1845.92 o 
  22   2   0      149.48       31.33    253.17 o 
  24   2   0    55214.77    59975.95   1513.78 o 
   1   3   0    15788.03    17781.11    240.92 o 
   3   3   0    35133.63    35919.20    495.28 o 
   5   3   0     7966.67     7282.14    135.99 o 
   7   3   0     4395.19     3134.74    158.01 o 
   9   3   0    13968.68    12707.27    482.06 o 
  11   3   0     2478.26     1636.07    147.26 o 
  13   3   0    25362.08    25139.67    672.92 o 
  15   3   0    16454.06    15461.06    503.56 o 
  17   3   0    23491.57    23443.18    690.19 o 
  19   3   0    12446.71    13455.03    500.98 o 
  21   3   0    10429.14    11104.66    464.52 o 
  23   3   0     8035.12     8390.45    424.36 o 
   0   4   0   142218.36   145968.63   2478.14 o 
   2   4   0      498.54      728.83     91.30 o 
   4   4   0   130282.81   132320.05   1742.08 o 
   6   4   0       49.67      143.22     40.83 o 
   8   4   0   106285.28   104181.63   1579.88 o 
  10   4   0      190.48      127.91     66.79 o 
  12   4   0    81003.05    78947.16   1777.60 o 
  14   4   0     1331.27     1341.07    166.82 o 
  16   4   0    53146.26    51916.09   1269.60 o 
  18   4   0     2651.70     3250.41    272.13 o 
  20   4   0    44151.31    44786.94   1169.12 o 
  22   4   0       21.20      -94.45    277.94 o 
   1   5   0    79689.77    85896.24   1059.95 o 
   3   5   0    98809.48   103435.05   1266.72 o 
   5   5   0    57338.85    60850.94    839.53 o 
   7   5   0    85671.78    84945.05   1155.63 o 
   9   5   0    44283.44    42684.56   1607.52 o 
  11   5   0    67274.88    65327.24   1223.73 o 
  13   5   0    22461.77    21611.34    474.48 o 
  15   5   0    47732.14    47432.53    955.86 o 
  17   5   0    10672.44    11203.01    475.92 o 
  19   5   0    37430.77    35446.36   1005.34 o 
  21   5   0     9013.10     9457.95    490.47 o 
   0   6   0    80472.09    84860.15   1873.80 o 
   2   6   0      776.99     1025.73     97.15 o 
   4   6   0    49447.96    51492.54    887.72 o 
   6   6   0      521.31      686.44    104.26 o 
   8   6   0    30121.01    30869.15    643.01 o 
  10   6   0      209.14      153.76    126.02 o 
  12   6   0    40647.45    39681.09    823.75 o 
  14   6   0       46.73      111.29    132.29 o 
  16   6   0    42736.77    40607.58   1082.24 o 
  18   6   0     1274.09     1547.90    308.52 o 
  20   6   0    20141.55    20165.61    730.20 o 
   1   7   0    62605.93    62608.36   1651.77 o 
   3   7   0    39875.83    40401.44    827.60 o 
   5   7   0    76795.63    77629.34   1458.05 o 
   7   7   0    49240.76    50167.33   1004.93 o 
   9   7   0    45663.64    47148.05    965.77 o 
  11   7   0    57682.19    58550.74   1146.48 o 
  13   7   0    22154.99    22148.08    560.60 o 
  15   7   0    37855.13    39717.95    877.64 o 
  17   7   0    18067.50    19877.45    692.78 o 
   0   8   0    10717.77    10643.01    650.33 o 
   2   8   0      149.58       34.21    169.15 o 
   4   8   0    19286.42    18870.95    637.50 o 
   6   8   0       77.30      -23.68     87.36 o 
   8   8   0    20716.75    17902.29   1411.79 o 
  10   8   0     3470.13     4350.20    398.71 o 
  12   8   0     4211.75     4314.45    271.93 o 
  14   8   0     3170.81     3788.25    323.80 o 
   1   9   0    33830.38    35888.84   1030.84 o 
   3   9   0    62012.18    63544.05   1602.91 o 
   5   9   0    13946.13    13625.42    918.98 o 
   7   9   0    50303.46    48930.73   1314.96 o 
   9   9   0    25018.65    25729.62    838.14 o 
 -25   1   1    57458.22    63694.59   1583.85 o 
 -23   1   1    10448.61    11277.01    667.75 o 
 -21   1   1    85914.72    90141.27   2085.68 o 
 -19   1   1    17543.43    17398.67    578.33 o 
 -17   1   1   119128.61   117736.38   2611.53 o 
 -15   1   1    21320.15    19720.11    570.81 o 
 -13   1   1   155270.64   143506.27   3095.77 o 
 -11   1   1    36881.53    34660.64   1222.08 o 
  -9   1   1   206844.88   198001.41   4170.72 o 
  -7   1   1    67581.73    60909.50   1327.55 o 
  -5   1   1   256629.77   247887.64  12990.79 o 
  -3   1   1    48076.84    48817.05    762.11 o 
  -1   1   1   214521.83   236429.30   3470.04 o 
   1   1   1    54346.06    58558.48   1329.90 o 
   3   1   1   284028.00   284546.50   5073.49 o 
   5   1   1    55687.46    52992.48    963.23 o 
   7   1   1   270951.59   256406.11   5370.97 o 
   9   1   1    54386.21    49849.07   1728.80 o 
  11   1   1   155374.11   144099.11   3113.57 o 
  13   1   1    59299.83    54875.56   1300.44 o 
  15   1   1   100461.97    94148.05   2128.99 o 
  17   1   1    41895.66    41402.49   1068.13 o 
  19   1   1    65490.39    65480.90   1584.30 o 
  21   1   1    24218.62    24742.21    839.24 o 
  23   1   1    41522.57    44695.25   1192.17 o 
  25   1   1    15909.04    17817.69    648.24 o 
 -26   2   1     5797.00     6702.44    402.03 o 
 -24   2   1      963.34     1266.56    229.25 o 
 -22   2   1     6559.41     7350.42    374.67 o 
 -20   2   1     2336.14     2623.67    247.02 o 
 -18   2   1     4179.24     4203.03    391.75 o 
 -16   2   1     6274.31     6775.27    317.42 o 
 -14   2   1     2746.88     3283.42    373.17 o 
 -12   2   1     3105.36     2717.46    261.68 o 
 -10   2   1    13746.08    12358.66    360.52 o 
  -8   2   1      383.27      466.24     93.68 o 
  -6   2   1    54291.51    54063.45    961.49 o 
  -4   2   1      269.22      315.50     60.01 o 
  -2   2   1    12617.93    14167.21    241.38 o 
   0   2   1     2607.82     2557.93     72.54 o 
   2   2   1    15864.42    16335.26    268.01 o 
   4   2   1    34567.69    35682.36    555.03 o 
   6   2   1    31086.94    29568.93    479.81 o 
   8   2   1    14581.00    14681.44    332.49 o 
  10   2   1    11846.19     9708.28    329.67 o 
  12   2   1       51.38      356.16    117.99 o 
  14   2   1    10910.06    10115.92   1076.15 o 
  16   2   1       26.21     -183.98    203.23 o 
  18   2   1     7224.50     6533.40    343.65 o 
  20   2   1     1543.22     1584.82    227.65 o 
  22   2   1     5592.97     6471.20    368.96 o 
  24   2   1      772.01     1100.69    240.17 o 
 -25   3   1    42111.34    45552.66   1216.76 o 
 -23   3   1     7467.75     7910.02    402.88 o 
 -21   3   1    51171.48    51570.36   1297.16 o 
 -19   3   1    11281.51    11703.37    445.50 o 
 -17   3   1    62279.06    58160.18   1388.12 o 
 -15   3   1    25020.98    23384.98    650.22 o 
 -13   3   1    94570.09    85799.70   1906.96 o 
 -11   3   1    27220.54    24916.47    576.87 o 
  -9   3   1   117487.23   110859.98   1671.15 o 
  -7   3   1    17836.72    17133.17    307.07 o 
  -5   3   1   101034.65    96500.48   1863.32 o 
  -3   3   1    31464.20    32988.87    517.85 o 
  -1   3   1   151821.84   162765.06   1939.59 o 
   1   3   1    25306.76    26171.69    340.64 o 
   3   3   1   114283.27   118647.53   1559.15 o 
   5   3   1    34518.85    33940.00    540.48 o 
   7   3   1    93666.96    91932.59   1386.78 o 
   9   3   1    37390.12    35320.19    690.96 o 
  11   3   1   110488.34   104763.55   2299.92 o 
  13   3   1    12906.27    12351.52    420.76 o 
  15   3   1    76576.02    71699.84   2402.75 o 
  17   3   1    11169.14    10844.54    468.01 o 
  19   3   1    51486.13    54357.31   1365.31 o 
  21   3   1    13603.21    14363.59    550.03 o 
  23   3   1    37729.52    39788.16   1149.31 o 
 -24   4   1     6098.41     6371.65    452.91 o 
 -22   4   1    20065.05    20052.31   1092.02 o 
 -20   4   1     7948.31     7716.27    444.78 o 
 -18   4   1    39168.93    38254.63    818.19 o 
 -16   4   1     4980.41     4784.23    230.45 o 
 -14   4   1    74426.58    72271.23   1339.03 o 
 -12   4   1    12228.34    11740.50    355.36 o 
 -10   4   1    70924.74    67250.88   1763.55 o 
  -8   4   1    21827.51    21031.01    377.45 o 
  -6   4   1    45832.91    44657.70    824.38 o 
  -4   4   1     9324.25     8721.39    219.49 o 
  -2   4   1    75623.70    82500.36   1008.91 o 
   2   4   1    72604.83    78355.33    963.12 o 
   4   4   1     2670.41     2545.85     88.23 o 
   6   4   1    64170.28    64720.50    888.49 o 
   8   4   1     1881.33     1681.66    116.44 o 
  10   4   1    79015.24    79475.98   1448.06 o 
  12   4   1    12855.18    12658.47    344.89 o 
  14   4   1    51846.02    50621.90   1227.95 o 
  16   4   1     5109.42     5164.52    305.89 o 
  18   4   1    36011.96    36491.88    989.05 o 
  20   4   1      424.00      928.81    387.88 o 
  22   4   1    23701.83    25896.49    813.46 o 
 -23   5   1     2509.18     2651.52    328.22 o 
 -21   5   1    33493.39    33138.16    978.26 o 
 -19   5   1     3186.26     3303.24    309.10 o 
 -17   5   1    39935.12    37173.39    998.93 o 
 -15   5   1     1721.48     2266.09    265.55 o 
 -13   5   1    33628.77    32292.52    586.13 o 
 -11   5   1     4176.42     4805.31    211.51 o 
  -9   5   1    45701.28    46813.78    896.10 o 
  -7   5   1    16227.42    15635.24    304.39 o 
  -5   5   1    97754.70   101718.63   1358.60 o 
  -3   5   1    22992.02    23838.65    333.30 o 
  -1   5   1   109976.40   114930.21   1397.38 o 
   1   5   1    28003.24    29567.43    400.97 o 
   3   5   1   101904.66   101876.84   1249.75 o 
   5   5   1    21259.28    21685.07    331.93 o 
   7   5   1    58761.01    58537.52    889.12 o 
   9   5   1     7764.15     7586.24    179.59 o 
  11   5   1    27032.23    27184.39    599.88 o 
  13   5   1    13757.25    14504.08    737.75 o 
  15   5   1    28830.37    29952.39    819.24 o 
  17   5   1    14953.31    14689.01    809.05 o 
  19   5   1    23870.15    23296.64   1102.47 o 
  21   5   1    10058.28    10170.91    544.65 o 
 -20   6   1     6844.67     7558.19    439.83 o 
 -18   6   1    50403.81    49798.56   1285.55 o 
 -16   6   1    10862.88    10335.33    362.97 o 
 -14   6   1    55847.75    56873.66   1126.73 o 
 -12   6   1    11671.01    12043.31    355.73 o 
 -10   6   1    68461.91    70457.48   1312.31 o 
  -8   6   1    16103.58    15412.38    816.36 o 
  -6   6   1    97642.50    98558.80   1526.86 o 
  -4   6   1    28353.71    29893.09    534.31 o 
  -2   6   1   108110.88   110864.81   1691.63 o 
   0   6   1    14797.32    15138.45    271.45 o 
   2   6   1   119260.03   125285.61   1692.46 o 
   4   6   1     9218.17     9097.02    280.64 o 
   6   6   1   105905.09   107279.05   1652.39 o 
   8   6   1     8827.09     8720.58    277.75 o 
  10   6   1    72701.69    70982.69   1328.89 o 
  12   6   1     2246.42     2830.69    199.74 o 
  14   6   1    68433.27    69296.73   1350.76 o 
  16   6   1     2391.03     2943.39    292.61 o 
  18   6   1    52145.70    52040.69   1368.40 o 
 -17   7   1    12929.47    13770.34    455.03 o 
 -15   7   1     7428.82     7450.60    389.88 o 
 -13   7   1    24319.68    24661.90    596.30 o 
 -11   7   1     5023.86     5183.94    247.65 o 
  -9   7   1    29267.96    28942.31    556.85 o 
  -7   7   1      970.74      819.65    134.03 o 
  -5   7   1    13358.00    13573.46    378.52 o 
  -3   7   1     1921.59     1991.12    160.57 o 
  -1   7   1     6382.92     6095.28    714.61 o 
   1   7   1     4476.60     4064.58    395.62 o 
   3   7   1     6711.87     2369.84    210.58 o 
   5   7   1     6303.88     6993.94    378.78 o 
   7   7   1    15224.21    15838.73    424.57 o 
   9   7   1    10311.76    10784.08    347.25 o 
  11   7   1    22116.11    22267.77    545.19 o 
  13   7   1     4780.25     4646.29    259.06 o 
  15   7   1    10264.76    10363.44    474.98 o 
  17   7   1     1605.45     1536.20    279.72 o 
 -14   8   1    42208.57    41411.89   1127.65 o 
 -12   8   1     6281.24     6325.97    299.88 o 
 -10   8   1    67216.03    68646.04   1483.51 o 
  -8   8   1     7285.56     7794.80    303.42 o 
  -6   8   1    72834.99    71387.65   1727.72 o 
  -4   8   1     5341.10     5878.89    350.99 o 
  -2   8   1    68266.34    70855.66   1709.13 o 
   0   8   1    11380.38    11900.85    486.95 o 
   2   8   1    66128.31    66824.59   1983.52 o 
   4   8   1    16006.70    16556.38    588.23 o 
   6   8   1    67960.09    68036.92   1764.41 o 
   8   8   1     9006.62     9273.15    443.70 o 
  10   8   1    64302.13    63314.16   1274.85 o 
  12   8   1     6840.09     6987.67    320.51 o 
  14   8   1    48320.96    51631.96   1118.28 o 
  -9   9   1      553.20      105.03    301.70 o 
  -7   9   1     2474.76     3081.60    326.21 o 
  -5   9   1       15.16      -61.03    193.21 o 
  -3   9   1      405.41      205.67    202.92 o 
  -1   9   1     1105.03      861.26    242.49 o 
   1   9   1      299.57      310.52    210.58 o 
   3   9   1     1192.78     1186.59    247.64 o 
   5   9   1      287.64      281.68    215.39 o 
   7   9   1       54.54       60.49    211.49 o 
   9   9   1       10.53      -76.37    206.26 o 
 -26   0   2    34029.61    36585.88   1440.02 o 
 -24   0   2    37386.44    40429.82   1519.77 o 
 -22   0   2    66284.05    69016.61   2326.49 o 
 -20   0   2    41792.62    41424.67   1494.99 o 
 -18   0   2    78859.32    78361.27   2539.40 o 
 -16   0   2    66697.22    63789.94   2084.16 o 
 -14   0   2    70386.24    62050.30   2000.55 o 
 -12   0   2   101170.88    91401.23   2825.08 o 
 -10   0   2    83015.83    76304.21   2351.26 o 
  -8   0   2   103980.73   101044.74   3037.21 o 
  -6   0   2    76653.57    70660.24   2121.32 o 
  -4   0   2   286595.31   299582.19   8489.17 o 
  -2   0   2   207864.48   231349.00   4754.05 o 
   0   0   2   288436.97   300298.34   6148.40 o 
   2   0   2   193137.28   195847.94   4404.85 o 
   4   0   2   114050.01   104796.88   2180.92 o 
   6   0   2    47375.70    47400.00   1517.44 o 
   8   0   2   145074.16   147360.06   4464.85 o 
  10   0   2    73671.19    69069.25   2228.17 o 
  12   0   2    82392.46    78526.95   2529.33 o 
  14   0   2    62883.57    60243.30   2026.10 o 
  16   0   2    62647.43    63612.65   2158.49 o 
  18   0   2    40835.84    42731.53   1572.41 o 
  20   0   2    77153.67    81960.55   2753.08 o 
  22   0   2    30877.18    33537.06   1359.51 o 
  24   0   2    44604.46    50789.47   1900.68 o 
 -27   1   2      947.95     1142.06    229.44 o 
 -25   1   2      137.60       24.63    182.55 o 
 -23   1   2     1724.95     2177.49    239.85 o 
 -21   1   2       47.89       18.76    150.47 o 
 -19   1   2     1456.21     1730.10    198.28 o 
 -17   1   2        4.54      141.16    137.81 o 
 -15   1   2     2014.57     2834.69    627.11 o 
 -13   1   2        0.11      -61.55     85.95 o 
 -11   1   2     5756.63     5188.73    518.33 o 
  -9   1   2     2276.22     2268.92    138.35 o 
  -7   1   2     1201.90     1109.66     84.30 o 
  -5   1   2        4.42      -46.75     31.16 o 
  -3   1   2    51992.31    53822.55    804.91 o 
  -1   1   2      842.01      303.18     30.35 o 
   1   1   2    68064.85    68896.95   1212.68 o 
   3   1   2      622.91      573.74     44.51 o 
   5   1   2      133.48      126.94     49.99 o 
   7   1   2     3985.25     4109.43    192.22 o 
   9   1   2     2941.28     2420.48    176.25 o 
  11   1   2       97.77       54.13    105.78 o 
  13   1   2     2111.78     2071.93    195.64 o 
  15   1   2      517.91      561.71    161.82 o 
  17   1   2      884.72     1042.87    190.97 o 
  19   1   2     5171.21     5296.30    330.09 o 
  21   1   2     2163.59     2575.14    301.94 o 
  23   1   2       11.61     -131.57    179.33 o 
 -26   2   2    29484.95    32129.44    930.52 o 
 -24   2   2    34003.57    35514.07    978.99 o 
 -22   2   2    25627.36    27547.35    794.05 o 
 -20   2   2    66048.02    64928.83   1542.63 o 
 -18   2   2    37785.61    35573.29    918.12 o 
 -16   2   2    90212.78    85370.59   1921.25 o 
 -14   2   2    65939.41    59775.40   2017.19 o 
 -12   2   2   100467.88    92501.13   2019.19 o 
 -10   2   2    65265.29    59144.73   1311.60 o 
  -8   2   2   123053.09   117889.16   2148.56 o 
  -6   2   2    82766.09    79325.24   1206.87 o 
  -4   2   2    64818.80    67295.97   1350.69 o 
  -2   2   2    38039.79    39820.86    604.49 o 
   0   2   2    67345.08    69822.28    929.32 o 
   2   2   2    29706.45    30806.11    589.93 o 
   4   2   2   115484.58   118228.96   1970.21 o 
   6   2   2    99465.22    99196.55   1487.76 o 
   8   2   2    69489.97    65095.98   1258.59 o 
  10   2   2    74516.66    72926.79   1645.90 o 
  12   2   2    79004.45    72707.10   1668.36 o 
  14   2   2    58510.77    58377.24   1399.10 o 
  16   2   2    70367.07    71002.34   1682.66 o 
  18   2   2    42335.05    41179.09   1087.50 o 
  20   2   2    39128.12    42995.02   1505.44 o 
  22   2   2    20353.03    22331.70    733.57 o 
  24   2   2    38212.68    43831.72   1204.71 o 
 -25   3   2        7.41      113.84    574.46 o 
 -23   3   2    17667.44    18939.45    624.81 o 
 -21   3   2      178.83      212.45    158.52 o 
 -19   3   2    25553.52    24820.18   1514.35 o 
 -17   3   2      458.15      491.83    139.71 o 
 -15   3   2    34949.16    32797.11   1539.90 o 
 -13   3   2      203.43      243.46     86.71 o 
 -11   3   2    28110.76    24883.98    444.44 o 
  -9   3   2     1009.89      983.19    153.54 o 
  -7   3   2    50355.27    48140.29    750.83 o 
  -5   3   2      213.30      184.62     37.10 o 
  -3   3   2    62564.68    65798.29   1033.88 o 
  -1   3   2       44.31       93.45     26.57 o 
   1   3   2    52521.07    56280.55    797.47 o 
   3   3   2     1367.09     1496.21     71.36 o 
   5   3   2    54074.60    55818.40    862.67 o 
   7   3   2      447.46      658.88     64.64 o 
   9   3   2    29662.48    29013.14    501.74 o 
  11   3   2      676.64      606.37    127.78 o 
  13   3   2    29576.37    28527.67    768.78 o 
  15   3   2      113.58      112.87    241.94 o 
  17   3   2    29246.04    27994.14    808.83 o 
  19   3   2      103.58      175.37    183.87 o 
  21   3   2    18510.52    19385.66   1352.93 o 
  23   3   2     2573.52     2450.48    300.80 o 
 -24   4   2    22421.60    23064.87    778.04 o 
 -22   4   2    24509.44    24250.17    775.18 o 
 -20   4   2    23087.56    22016.12    701.28 o 
 -18   4   2    31685.22    30867.18    682.75 o 
 -16   4   2    26313.95    25122.89    567.21 o 
 -14   4   2    30838.03    30172.64    630.72 o 
 -12   4   2    56721.23    55807.19    903.42 o 
 -10   4   2    42845.70    41007.80    675.60 o 
  -8   4   2    83537.55    83980.23   1958.37 o 
  -6   4   2    35456.54    35231.17    569.64 o 
  -4   4   2    91495.42   100526.03   1504.03 o 
  -2   4   2    43451.75    46166.05    664.90 o 
   0   4   2    70354.59    74625.74    918.32 o 
   2   4   2    82557.49    87336.18   1078.52 o 
   4   4   2    50921.86    50051.25    696.34 o 
   6   4   2    56137.81    56662.20    886.34 o 
   8   4   2    67454.01    65279.79   1070.09 o 
  10   4   2    25945.30    26004.82    471.06 o 
  12   4   2    57097.68    54863.28   1063.96 o 
  14   4   2    12465.59    12967.73    609.69 o 
  16   4   2    40285.58    40400.17   2353.20 o 
  18   4   2    10738.27    11170.86    470.38 o 
  20   4   2    31893.19    34197.64    981.57 o 
  22   4   2    12433.65    14430.88    577.40 o 
 -23   5   2    34882.35    34200.85   1018.24 o 
 -21   5   2      116.92     -204.00    183.04 o 
 -19   5   2    49862.38    50978.06   2100.03 o 
 -17   5   2      178.07      242.20    168.20 o 
 -15   5   2    62646.71    60489.97   1175.19 o 
 -13   5   2       60.45       37.05     99.07 o 
 -11   5   2   107750.63   103046.88   1839.99 o 
  -9   5   2        5.75       55.80     45.60 o 
  -7   5   2   127106.32   128576.16   2762.08 o 
  -5   5   2      130.19        5.63     48.74 o 
  -3   5   2    99209.17   103695.42   1403.94 o 
  -1   5   2     1584.21     1900.90     89.79 o 
   1   5   2    92644.90    97346.01   1196.18 o 
   3   5   2      965.55     1098.19     64.02 o 
   5   5   2    96341.05    98864.73   1222.31 o 
   7   5   2     2344.72     2891.50    110.92 o 
   9   5   2    97414.21    96540.87   1326.98 o 
  11   5   2     4130.27     4958.47    215.83 o 
  13   5   2    70241.88    70659.26   1349.61 o 
  15   5   2     2757.99     2831.64    249.45 o 
  17   5   2    44204.66    44572.67   1169.45 o 
  19   5   2      477.00      317.42    338.33 o 
  21   5   2    30865.82    30413.91   1382.73 o 
 -20   6   2     9934.92     9568.92    488.91 o 
 -18   6   2    11013.97    11218.19    487.31 o 
 -16   6   2    25931.43    26462.97    633.05 o 
 -14   6   2    15119.87    14728.21    417.19 o 
 -12   6   2    21770.15    21477.26    513.09 o 
 -10   6   2    11406.70    10781.17    317.20 o 
  -8   6   2    17905.56    17900.12    424.04 o 
  -6   6   2    13125.98    13511.51    340.70 o 
  -4   6   2    18242.52    18729.55    405.19 o 
  -2   6   2    21598.07    21973.55    414.58 o 
   0   6   2    15633.67    15657.38    524.39 o 
   2   6   2    15748.19    15454.81    278.08 o 
   4   6   2    22549.57    23259.05    385.87 o 
   6   6   2    13726.12    13385.20    355.52 o 
   8   6   2    24552.12    24646.00    545.88 o 
  10   6   2    18063.21    19144.06    475.93 o 
  12   6   2    21317.30    21315.17    533.36 o 
  14   6   2    16211.04    17046.48    485.35 o 
  16   6   2    15777.80    15735.00    605.68 o 
  18   6   2     8574.53     8179.87    459.78 o 
 -19   7   2    60664.99    61855.20   1563.56 o 
 -17   7   2       66.61       84.37    160.78 o 
 -15   7   2    77936.09    79279.69   1522.93 o 
 -13   7   2      124.63       -4.80    124.74 o 
 -11   7   2    67406.96    69539.51   1320.62 o 
  -9   7   2     3075.22     3326.16    174.87 o 
  -7   7   2    63661.00    65300.79   1072.20 o 
  -5   7   2     4504.84     4809.58    223.07 o 
  -3   7   2    88020.48    96399.21   1966.54 o 
  -1   7   2      674.86     1014.03    129.70 o 
   1   7   2    95565.33    97628.19   2220.13 o 
   3   7   2       47.28       -0.70     49.06 o 
   5   7   2    91421.66    94254.21   2157.21 o 
   7   7   2      199.10      195.03    115.48 o 
   9   7   2    83551.73    85008.62   1695.63 o 
  11   7   2      128.00      211.15    172.65 o 
  13   7   2    69156.97    70672.19   1384.64 o 
  15   7   2      469.26      761.12    192.73 o 
 -14   8   2     1227.43     1127.39    221.36 o 
 -12   8   2     1530.85     1887.90    206.69 o 
 -10   8   2     2145.64     2072.96    195.53 o 
  -8   8   2     1917.88     2291.67    197.87 o 
  -6   8   2     1962.59     1912.16    178.67 o 
  -4   8   2     2045.85     2422.64    266.99 o 
  -2   8   2      502.77      100.39    150.79 o 
   0   8   2     4297.52     4524.22    328.98 o 
   2   8   2      493.21      219.10    190.51 o 
   4   8   2     2823.29     3012.66    290.80 o 
   6   8   2     1336.23     1542.99    243.83 o 
   8   8   2      730.11     1000.42    229.44 o 
  10   8   2     2603.42     2312.11    290.31 o 
  12   8   2      649.48      673.03    181.02 o 
  -9   9   2      772.82      246.83    263.90 o 
  -7   9   2    83858.70    83507.82   2026.55 o 
  -5   9   2       74.89      273.26    208.01 o 
  -3   9   2    76253.66    75623.02   1850.36 o 
  -1   9   2      316.15      909.75    227.58 o 
   1   9   2    73084.03    72452.24   1787.39 o 
   3   9   2     1497.66     1831.45    277.17 o 
   5   9   2    68254.98    67767.03   1693.52 o 
   7   9   2     3067.82     3531.83    346.47 o 
 -27   1   3     9570.39    11057.28    481.01 o 
 -25   1   3    52216.59    53735.11   1488.02 o 
 -23   1   3    18050.36    18285.77    596.35 o 
 -21   1   3    80290.68    81830.34   1937.45 o 
 -19   1   3    25572.68    24019.29    674.87 o 
 -17   1   3   115456.17   107065.92   5496.48 o 
 -15   1   3    29594.90    27569.93    704.50 o 
 -13   1   3   175230.69   150517.42   3209.94 o 
 -11   1   3    29448.96    25826.10    622.62 o 
  -9   1   3   290890.28   275772.56   4632.96 o 
  -7   1   3    31433.75    31723.26    573.70 o 
  -5   1   3   391076.69   412047.50   7463.92 o 
  -3   1   3    29838.03    32394.96    495.31 o 
  -1   1   3   391594.09   425778.41   5812.46 o 
   1   1   3    32913.63    34616.02    474.47 o 
   3   1   3   335191.53   342385.25   5790.85 o 
   5   1   3    33718.32    34179.13    639.24 o 
   7   1   3   245831.58   236408.83   4009.01 o 
   9   1   3     8210.61     7968.55    301.49 o 
  11   1   3   174580.56   169141.41   5442.28 o 
  13   1   3      759.36      931.28    166.34 o 
  15   1   3   124439.73   125616.94   2807.55 o 
  17   1   3     1054.46     1168.11    207.79 o 
  19   1   3    79897.52    84277.37   1998.41 o 
  21   1   3     1491.90     1831.53    277.17 o 
  23   1   3    61842.13    68207.67   1709.39 o 
 -26   2   3     2034.43     2223.77    483.49 o 
 -24   2   3     5825.43     5872.52    342.62 o 
 -22   2   3     6550.31     7479.08    357.55 o 
 -20   2   3     7086.79     7197.68    330.68 o 
 -18   2   3     5697.27     5329.17    381.68 o 
 -16   2   3     9190.68     8289.82    341.42 o 
 -14   2   3     4783.41     4674.09    226.07 o 
 -12   2   3    14291.61    11328.08    281.14 o 
 -10   2   3     9233.98     8558.91    216.89 o 
  -8   2   3    20353.24    17337.05    304.98 o 
  -6   2   3     2927.26     2576.60     81.28 o 
  -4   2   3     1116.03     1705.47     83.15 o 
  -2   2   3      406.30      500.89     47.99 o 
   0   2   3     1303.17     1600.16     59.43 o 
   2   2   3     2081.01     1832.88     72.78 o 
   4   2   3    34740.21    34343.14    548.78 o 
   6   2   3     5362.41     4324.08    128.35 o 
   8   2   3    29760.15    28833.83    575.37 o 
  10   2   3     6370.55     6752.48    537.69 o 
  12   2   3    12264.71    12497.17    436.06 o 
  14   2   3     5046.14     5098.63    300.90 o 
  16   2   3    10042.35    10298.91    434.12 o 
  18   2   3      326.12      444.94    188.42 o 
  20   2   3     4374.76     5210.93    354.70 o 
  22   2   3      836.76      825.42    234.61 o 
 -25   3   3    38829.07    39116.17   1092.67 o 
 -23   3   3     4180.07     4590.55    519.49 o 
 -21   3   3    57767.47    55986.50   1114.56 o 
 -19   3   3     4486.53     4391.11    228.59 o 
 -17   3   3    93329.23    88624.88   2295.43 o 
 -15   3   3     9980.09     9591.87    298.41 o 
 -13   3   3   133675.00   129370.99   2252.54 o 
 -11   3   3    24517.83    23094.12    434.14 o 
  -9   3   3   128303.00   119915.59   1792.66 o 
  -7   3   3    15250.47    14611.13    320.85 o 
  -5   3   3   134822.44   136146.20   2009.05 o 
  -3   3   3    10341.47    10737.84    313.34 o 
  -1   3   3   143438.22   150828.66   1984.69 o 
   1   3   3     8528.24     8890.92    228.38 o 
   3   3   3   139722.64   142277.86   2100.72 o 
   5   3   3      293.09      276.58     51.73 o 
   7   3   3   138515.67   136185.44   2036.06 o 
   9   3   3     4406.98     4039.51    144.46 o 
  11   3   3   107380.15   100613.77   2244.78 o 
  13   3   3    15476.45    15739.08    516.42 o 
  15   3   3    71962.63    70835.81   1684.39 o 
  17   3   3     5912.51     6443.43    762.98 o 
  19   3   3    67969.18    71087.05   1742.86 o 
  21   3   3     2027.32     1811.18    261.73 o 
 -24   4   3    20507.64    21670.19    735.75 o 
 -22   4   3     1816.30     2056.49    264.07 o 
 -20   4   3    35647.85    33520.93   2236.29 o 
 -18   4   3     7309.35     7496.19    356.65 o 
 -16   4   3    43984.39    41176.99    911.85 o 
 -14   4   3    19911.04    19434.49    443.22 o 
 -12   4   3    48403.43    44395.47    906.38 o 
 -10   4   3    18074.25    17203.06    329.05 o 
  -8   4   3    38740.12    37379.27    607.61 o 
  -6   4   3    18972.37    18362.11    323.97 o 
  -4   4   3    78176.19    85602.57   1289.93 o 
  -2   4   3    27882.07    29444.68    434.37 o 
   0   4   3    84703.38    87565.58   1070.15 o 
   2   4   3    22524.38    23077.38    355.80 o 
   4   4   3    34144.24    32908.03    541.88 o 
   6   4   3    15933.93    15201.33    296.03 o 
   8   4   3    37342.04    36969.01    622.40 o 
  10   4   3    12902.46    12911.41    291.04 o 
  12   4   3    37219.82    36234.25    827.23 o 
  14   4   3    10455.44    10271.83    906.21 o 
  16   4   3    20225.20    19315.49    636.66 o 
  18   4   3    15012.97    15532.08    579.22 o 
  20   4   3    19648.99    21091.95    721.89 o 
 -23   5   3     2536.73     2188.26    298.19 o 
 -21   5   3    27888.69    27069.15    825.55 o 
 -19   5   3     4496.30     4233.50    316.90 o 
 -17   5   3    38014.33    38094.23    992.73 o 
 -15   5   3     4469.96     4208.15    224.43 o 
 -13   5   3    37936.11    37154.88    762.42 o 
 -11   5   3     2141.93     1934.04    148.64 o 
  -9   5   3    52307.16    52601.83    988.71 o 
  -7   5   3    10028.30     9932.29    272.44 o 
  -5   5   3    67533.48    70803.52   1272.55 o 
  -3   5   3    10086.57    10537.20    203.46 o 
  -1   5   3    75390.63    78019.63   1071.99 o 
   1   5   3     1277.11     1307.74     90.83 o 
   3   5   3    66938.80    64294.81    815.83 o 
   5   5   3     4812.83     5103.50    128.04 o 
   7   5   3    45235.04    42208.80    699.97 o 
   9   5   3     6498.49     7027.12    200.86 o 
  11   5   3    44858.96    44461.52    760.59 o 
  13   5   3     2736.40     2957.51    198.00 o 
  15   5   3    51666.09    50834.52   1285.11 o 
  17   5   3     3416.57     4129.96    317.24 o 
  19   5   3    29551.19    27900.07   1285.96 o 
 -22   6   3     5904.50     6090.73    411.44 o 
 -20   6   3    39323.88    41486.53   1128.55 o 
 -18   6   3     7141.50     7680.21    398.06 o 
 -16   6   3    52769.14    53726.88   1084.77 o 
 -14   6   3     5745.02     5800.40    257.41 o 
 -12   6   3    69880.21    69314.72   1305.03 o 
 -10   6   3    18149.51    16770.88    415.89 o 
  -8   6   3   102915.89   104637.04   1861.90 o 
  -6   6   3    37666.73    40214.80    690.93 o 
  -4   6   3   109788.10   113305.24   1735.14 o 
  -2   6   3    35801.47    37290.68    639.23 o 
   0   6   3   101574.86   106974.11   1730.93 o 
   2   6   3    35109.94    35589.24    541.70 o 
   4   6   3    97710.25   101172.80   1260.89 o 
   6   6   3    29835.90    29951.18    484.16 o 
   8   6   3    57482.14    56896.44   1089.32 o 
  10   6   3    23568.91    23243.52    782.05 o 
  12   6   3    35355.97    35393.15    782.27 o 
  14   6   3    24322.34    24180.88    615.87 o 
  16   6   3    37225.56    39155.48   1102.54 o 
  18   6   3    19634.32    20932.45    751.64 o 
 -19   7   3     2721.55     3069.48    318.37 o 
 -17   7   3     5833.32     6256.21    432.88 o 
 -15   7   3     2734.56     3145.92    229.18 o 
 -13   7   3    12358.09    12337.67    377.09 o 
 -11   7   3     4834.32     4746.09    234.64 o 
  -9   7   3    27024.34    26147.69    514.90 o 
  -7   7   3     1030.68      861.09    116.45 o 
  -5   7   3    27212.60    27725.58    707.47 o 
  -3   7   3       38.16      194.07    105.67 o 
  -1   7   3    23382.79    23734.13    545.52 o 
   1   7   3     3421.82     3997.16    199.61 o 
   3   7   3    18345.06     6127.07    335.23 o 
   7   7   3    18066.35    17528.33    832.23 o 
   9   7   3      485.31      632.75    145.47 o 
  11   7   3    11517.78    11051.94    375.72 o 
  13   7   3       20.52       77.73    188.32 o 
  15   7   3     5672.86     6366.80    331.46 o 
 -16   8   3    54839.66    53432.00   1388.88 o 
 -14   8   3    17915.26    18881.88    644.70 o 
 -12   8   3    78732.00    78280.07   1531.77 o 
 -10   8   3    17615.97    18139.94    499.95 o 
  -8   8   3    88682.99    92380.90   1744.32 o 
  -6   8   3    16492.64    16334.88    501.07 o 
  -4   8   3    68907.34    65754.28   4104.53 o 
  -2   8   3    32897.50    33188.18    936.60 o 
   0   8   3    59982.52    61292.32   1518.06 o 
   2   8   3    36300.06    37907.83   1194.60 o 
   4   8   3    50699.82    50849.60   1305.65 o 
   6   8   3    31633.86    33175.57   1119.50 o 
   8   8   3    53854.37    56860.82   1446.89 o 
  10   8   3    25349.27    26607.38   1126.86 o 
  12   8   3    55713.04    53909.86   3880.95 o 
 -11   9   3       52.81      139.56    161.69 o 
  -9   9   3      118.56      276.07    142.63 o 
  -7   9   3      487.01      101.17    130.35 o 
  -5   9   3      622.13      511.26    224.99 o 
  -3   9   3     3865.26     4202.65    353.04 o 
  -1   9   3      559.15      441.13    217.55 o 
   1   9   3      331.21      295.52    289.17 o 
   3   9   3     1354.79      953.56    247.99 o 
   5   9   3      305.74      371.03    224.35 o 
   7   9   3     1803.00     1347.23    270.32 o 
 -28   0   4       25.33     -106.07    241.55 o 
 -26   0   4    69476.07    74787.54   2525.46 o 
 -24   0   4     6193.73     6192.87    483.10 o 
 -22   0   4    84040.46    84417.11   2745.33 o 
 -20   0   4     9927.05     9429.06    519.49 o 
 -18   0   4   127439.53   115154.65   3572.96 o 
 -16   0   4     2395.44     1962.61    229.17 o 
 -14   0   4   259957.75   239434.84   7122.70 o 
 -12   0   4       71.72      161.81    104.52 o 
 -10   0   4   412784.16   396769.19   8089.81 o 
  -8   0   4      540.73      694.44     91.74 o 
  -6   0   4   222430.44   232933.05   4757.73 o 
  -4   0   4     7993.92     8709.12    218.26 o 
  -2   0   4   177364.52   197418.94   4032.89 o 
   0   0   4     5786.15     5742.75    163.40 o 
   2   0   4   270590.72   256767.28  15213.15 o 
   4   0   4    73595.97    71549.04   2208.81 o 
   6   0   4   308648.56   294796.38   6053.19 o 
   8   0   4    55669.68    58972.05   1918.48 o 
  10   0   4   222979.14   216229.56   6531.98 o 
  12   0   4     2008.80     2207.26    293.42 o 
  14   0   4   109290.44   100278.27   3230.76 o 
  16   0   4     1051.51      985.56    284.13 o 
  18   0   4    87130.05    88067.50   2941.98 o 
  20   0   4     6634.64     6768.11    540.40 o 
  22   0   4    55545.52    60141.88   2183.26 o 
 -27   1   4     1047.36     1060.31    186.97 o 
 -25   1   4      951.03      918.34    197.36 o 
 -23   1   4       53.24       31.43    138.74 o 
 -21   1   4     8594.51     8863.34    365.74 o 
 -19   1   4     1325.60     1070.63    200.91 o 
 -17   1   4     3476.17     3049.91    206.07 o 
 -15   1   4     5636.42     6066.87   1117.57 o 
 -13   1   4     1585.43     1924.91    135.53 o 
 -11   1   4     1396.44     1270.52     83.21 o 
  -9   1   4      335.23      413.47     45.93 o 
  -7   1   4      752.26      968.04     70.96 o 
  -5   1   4    25337.69    28207.01    432.18 o 
  -3   1   4    83748.02    94853.17   1521.49 o 
  -1   1   4    39385.19    44131.41    591.96 o 
   1   1   4    21637.35    23003.08    378.24 o 
   3   1   4      752.55      800.13     52.14 o 
   5   1   4     1386.96     1859.91    100.06 o 
   7   1   4      277.21      170.10     56.65 o 
   9   1   4      326.64       71.46    105.49 o 
  11   1   4     8638.07     8979.28    715.75 o 
  13   1   4     3087.41     3074.71    243.72 o 
  15   1   4      190.30      178.23    158.48 o 
  17   1   4    10567.36    10373.76    450.29 o 
  19   1   4       17.89      -65.86    171.87 o 
  21   1   4     3980.47     4512.69    353.10 o 
  23   1   4     1582.30     2185.91    300.81 o 
 -26   2   4    55576.42    59786.57   1209.83 o 
 -24   2   4      150.76      154.65    131.27 o 
 -22   2   4    85848.08    83210.82   1752.54 o 
 -20   2   4      261.06      370.27    155.34 o 
 -18   2   4   129258.48   120931.07   2146.66 o 
 -16   2   4      827.24     1304.51    344.52 o 
 -14   2   4   126615.16   114419.74   2000.26 o 
 -12   2   4     4186.58     4437.28    155.23 o 
 -10   2   4   155002.25   144588.92   2466.16 o 
  -8   2   4     2992.05     3092.84    117.40 o 
  -6   2   4   449185.00   467049.91   6710.25 o 
  -4   2   4     5337.88     5159.16    430.08 o 
  -2   2   4   529992.69   572061.31   7381.00 o 
   0   2   4    35795.23    38135.06    532.31 o 
   2   2   4   319515.13   328956.97   4782.55 o 
   4   2   4    10120.80    10251.78    211.95 o 
   6   2   4   162513.66   159343.38   2367.75 o 
   8   2   4     3739.87     2913.50    145.00 o 
  10   2   4   114207.51   110012.24   2435.84 o 
  12   2   4    22520.30    22287.07    828.01 o 
  14   2   4   112208.23   108410.71   2877.72 o 
  16   2   4    21017.75    23173.41    716.04 o 
  18   2   4    69050.23    70951.91   1736.03 o 
  20   2   4     8307.36     8326.74    735.50 o 
  22   2   4    45471.39    51319.86   1368.27 o 
 -25   3   4     7868.29     7680.02    418.43 o 
 -23   3   4     8732.91     9288.35    432.64 o 
 -21   3   4     4763.67     4228.27    226.79 o 
 -19   3   4    11114.23    11009.33    329.35 o 
 -17   3   4    14710.99    12988.69    348.24 o 
 -15   3   4    12458.40    12030.76    319.43 o 
 -13   3   4    34656.98    31380.04    618.13 o 
 -11   3   4    24421.68    23896.33    582.98 o 
  -9   3   4    29232.34    28440.98    825.03 o 
  -7   3   4    54524.81    56369.40   1010.16 o 
  -5   3   4    28747.20    29686.21    633.59 o 
  -3   3   4    42187.03    44024.75    883.58 o 
  -1   3   4    15508.22    15462.61    250.47 o 
   1   3   4    59328.30    61802.99    846.89 o 
   3   3   4    15270.64    15531.04    356.81 o 
   5   3   4    63533.34    65502.32   1016.33 o 
   7   3   4    11705.08    12450.81    263.65 o 
   9   3   4    29103.35    28051.80    502.53 o 
  11   3   4     6265.32     6559.76    247.96 o 
  13   3   4    17154.53    16483.48   1050.21 o 
  15   3   4    10186.75    10451.47    441.25 o 
  17   3   4    12945.36    13044.31   1158.21 o 
  19   3   4     4772.77     5157.32    358.47 o 
  21   3   4    12799.35    13480.87    567.60 o 
 -24   4   4       13.74     -259.47    174.20 o 
 -22   4   4    58046.75    57444.32   1433.20 o 
 -20   4   4       18.12        5.97    155.69 o 
 -18   4   4    64353.70    60967.14   1444.65 o 
 -16   4   4      348.54      194.04    133.56 o 
 -14   4   4    97565.14    91586.31   1632.02 o 
 -12   4   4     1985.88     2013.23    149.96 o 
 -10   4   4   147832.92   144428.64   2156.92 o 
  -8   4   4     2303.23     2348.46    154.86 o 
  -6   4   4   132027.41   134400.67   2728.65 o 
  -4   4   4     6602.94     8005.85    456.09 o 
  -2   4   4   150578.45   167929.52   2219.16 o 
   0   4   4     4720.68     5242.91    147.67 o 
   2   4   4   147623.61   151564.09   2013.76 o 
   4   4   4     4714.24     4801.59    142.49 o 
   6   4   4   124939.84   126489.45   1906.83 o 
   8   4   4    12594.41    13469.10    301.83 o 
  10   4   4    98029.09    92861.05   1449.74 o 
  12   4   4     8224.97     8867.23    372.42 o 
  14   4   4    56847.00    56138.88   1389.79 o 
  16   4   4     4303.08     4556.78    324.99 o 
  18   4   4    36355.74    38152.70   1069.19 o 
  20   4   4     2981.78     2681.12    516.40 o 
 -23   5   4    31116.38    31494.63   1220.15 o 
 -21   5   4    16625.47    15860.50    940.27 o 
 -19   5   4    30859.74    30049.06    847.68 o 
 -17   5   4    17837.90    17467.32    562.71 o 
 -15   5   4    38613.23    37931.52    790.56 o 
 -13   5   4    26993.22    25157.46    560.74 o 
 -11   5   4    61241.74    59365.45   1150.53 o 
  -9   5   4    42018.16    39917.66    777.50 o 
  -7   5   4    63658.38    62227.89   1137.87 o 
  -5   5   4    20077.06    20364.84    385.54 o 
  -3   5   4    61158.88    60737.02    961.53 o 
  -1   5   4    21940.47    22169.39    354.55 o 
   1   5   4    50187.70    50248.13    649.52 o 
   3   5   4    34417.71    34093.30    503.89 o 
   5   5   4    49620.86    48050.12    702.14 o 
   7   5   4    18122.20    17374.38    349.99 o 
   9   5   4    61294.12    60807.75    988.44 o 
  11   5   4     9616.94     9877.71    264.65 o 
  13   5   4    42625.44    43121.79   1023.01 o 
  15   5   4     8756.69     9619.00    438.06 o 
  17   5   4    24400.38    25637.67    801.27 o 
  19   5   4    11106.93    12041.37    535.41 o 
 -22   6   4    13468.50    14446.16    589.89 o 
 -20   6   4      391.56      300.84    203.58 o 
 -18   6   4    27761.29    28113.58    815.35 o 
 -16   6   4       48.02       12.03    125.76 o 
 -14   6   4    44373.92    43780.63    894.65 o 
 -12   6   4      127.43      206.51    113.24 o 
 -10   6   4    40048.60    38303.00    776.01 o 
  -8   6   4     2644.56     2905.97    169.53 o 
  -6   6   4    43645.04    43128.66    752.28 o 
  -4   6   4      826.96     1112.58    132.53 o 
  -2   6   4    44911.55    46065.61    767.69 o 
   0   6   4      299.96      354.07     81.44 o 
   2   6   4    51387.14    51914.89    850.54 o 
   4   6   4     5052.93     5202.38    152.23 o 
   6   6   4    53072.30    52835.81    707.70 o 
   8   6   4     4919.44     5117.84    177.46 o 
  10   6   4    26218.43    26751.30    762.81 o 
  12   6   4     2448.41     3009.30    275.00 o 
  14   6   4    14584.41    15483.27    454.66 o 
  16   6   4     1359.35      822.21    373.94 o 
 -19   7   4    44571.52    43564.60   1164.66 o 
 -17   7   4    30897.07    30982.45    728.86 o 
 -15   7   4    60756.56    58429.74   1165.48 o 
 -13   7   4    25387.14    25637.28    604.83 o 
 -11   7   4    40652.96    40151.48    829.04 o 
  -9   7   4    26303.33    26782.53    526.59 o 
  -7   7   4    45607.18    46840.05    807.22 o 
  -5   7   4    52049.19    53055.39    891.42 o 
  -3   7   4    70007.97    74119.47   1397.59 o 
  -1   7   4    42040.39    43887.86   1067.99 o 
   1   7   4    85702.07    87979.01   1630.15 o 
   3   7   4    19241.67    19716.86    978.98 o 
   5   7   4    81467.66    79807.19   1861.04 o 
   7   7   4    25767.85     8728.40    467.62 o 
   9   7   4    64230.14    66497.33   1418.07 o 
  11   7   4    26783.60    28505.53    965.32 o 
  13   7   4    58482.70    63840.52   2292.42 o 
  15   7   4    11502.22    12625.39    852.40 o 
 -16   8   4     1392.70     1490.09    264.30 o 
 -14   8   4     4647.54     4589.58    325.33 o 
 -12   8   4      931.61      821.54    174.44 o 
 -10   8   4     5044.14     4979.45    347.14 o 
  -8   8   4     1100.26     1220.12    175.91 o 
  -6   8   4     8204.27     8703.85    314.28 o 
  -4   8   4       25.81       85.87    117.44 o 
  -2   8   4     9928.17     8193.58   1249.42 o 
   0   8   4     5051.37     5272.73    345.47 o 
   2   8   4     3516.19     4444.41    334.99 o 
   4   8   4     2320.49     2534.17    276.26 o 
   6   8   4      585.53      630.75    445.94 o 
   8   8   4      136.34     -178.05    219.49 o 
  10   8   4     4443.16     4863.57    370.29 o 
 -11   9   4    59398.88    60415.24   1253.79 o 
  -9   9   4    25482.57    25310.42    642.69 o 
  -7   9   4    73333.65    75465.95   1861.02 o 
  -5   9   4    24463.68    25067.14    803.64 o 
  -3   9   4    61973.18    64257.16   1618.20 o 
  -1   9   4    38410.94    39179.81   1102.28 o 
   1   9   4    58317.45    58135.01   1495.35 o 
   3   9   4    41115.67    38137.57   1083.85 o 
   5   9   4    58114.75    55630.55   1822.48 o 
 -27   1   5    51207.14    56234.58   1148.45 o 
 -25   1   5    24830.31    25154.51    608.88 o 
 -23   1   5    65713.55    66554.48   1283.55 o 
 -21   1   5    35708.67    34017.56    721.34 o 
 -19   1   5    73069.58    66943.81   1249.13 o 
 -17   1   5    50854.32    48120.43    917.22 o 
 -15   1   5    91995.91    84008.23   1494.58 o 
 -13   1   5    70848.34    68865.56   1054.80 o 
 -11   1   5   123130.48   117745.78   1738.60 o 
  -9   1   5    82286.97    83454.07   1237.20 o 
  -7   1   5   100432.38   105616.80   2086.76 o 
  -5   1   5    58293.41    63116.81    934.71 o 
  -3   1   5    72330.98    74861.88   1402.21 o 
  -1   1   5    39854.23    40010.14    495.32 o 
   1   1   5   154533.05   157763.78   2058.52 o 
   3   1   5    61020.06    59837.75    814.10 o 
   5   1   5   167872.27   168914.72   3764.61 o 
   7   1   5    60318.53    57462.52   1135.91 o 
   9   1   5   108577.61   104185.08   1907.89 o 
  11   1   5    54162.44    54260.25   1311.02 o 
  13   1   5    75244.66    77911.63   2701.59 o 
  15   1   5    30918.56    30953.42    876.54 o 
  17   1   5    55793.69    57511.17   1451.16 o 
  19   1   5    20002.47    22175.13    743.24 o 
  21   1   5    36583.27    39401.66   1117.05 o 
 -28   2   5     2343.87     2553.63    294.63 o 
 -26   2   5     1359.94     1172.81    237.43 o 
 -24   2   5     9762.80     9326.30    334.42 o 
 -22   2   5     2246.92     2108.82    208.73 o 
 -20   2   5    18843.88    17387.82    437.56 o 
 -18   2   5      436.34      377.74    110.79 o 
 -16   2   5    25544.68    23980.62    510.27 o 
 -14   2   5      618.16      860.48    128.36 o 
 -12   2   5    27619.14    28255.84    468.89 o 
 -10   2   5     7732.91     7778.45    163.87 o 
  -8   2   5    22130.86    22610.83    333.62 o 
  -6   2   5    16451.77    16473.61    283.17 o 
  -4   2   5    47476.24    48303.63    731.60 o 
  -2   2   5       38.01       61.63     41.85 o 
   0   2   5    51971.36    55134.96    860.13 o 
   2   2   5       31.98      -43.80     39.84 o 
   4   2   5    35843.52    36858.82    598.79 o 
   6   2   5     1777.25     1732.19    109.76 o 
   8   2   5    36171.18    37518.77    740.55 o 
  10   2   5      296.90      449.28    122.57 o 
  12   2   5    33425.50    32220.76    870.37 o 
  14   2   5     1955.34     1925.69    232.81 o 
  16   2   5    12506.84    12017.28    617.43 o 
  18   2   5     1240.58     1041.01    231.34 o 
  20   2   5     2831.46     3107.41    317.81 o 
 -27   3   5    33023.07    33506.82   1076.53 o 
 -25   3   5     9585.52     9456.37    450.72 o 
 -23   3   5    53501.81    49742.99   1264.31 o 
 -21   3   5    18983.90    17621.94    579.15 o 
 -19   3   5    85279.97    82354.53   1513.42 o 
 -17   3   5    33478.15    31926.90    655.01 o 
 -15   3   5    89169.37    81688.68   1462.12 o 
 -13   3   5    41337.21    38610.23    837.91 o 
 -11   3   5    80080.08    77386.23   1049.85 o 
  -9   3   5    44020.12    42140.57    664.76 o 
  -7   3   5   146322.67   151963.73   2593.48 o 
  -5   3   5    87157.14    97829.65   3594.03 o 
  -3   3   5   270622.81   303657.13   4417.65 o 
  -1   3   5   133983.58   150688.95   3369.32 o 
   1   3   5   130361.42   138226.72   1835.84 o 
   3   3   5    73020.52    77913.39   1191.99 o 
   5   3   5    66257.32    63213.02   1217.48 o 
   7   3   5    43048.38    42231.73    762.11 o 
   9   3   5    74868.12    73012.80   1159.74 o 
  11   3   5    39893.77    39952.44    812.33 o 
  13   3   5    49679.80    49541.48   1726.48 o 
  15   3   5    59033.54    60887.73   1508.23 o 
  17   3   5    24903.52    26450.33    813.84 o 
  19   3   5    44436.39    46939.18   1266.82 o 
  21   3   5    21699.99    25347.59    838.43 o 
 -26   4   5     1935.42     2304.74    346.07 o 
 -24   4   5    22830.71    21374.15    705.52 o 
 -22   4   5     1299.97     1534.95    232.58 o 
 -20   4   5    26074.10    24162.05    992.53 o 
 -18   4   5     3956.65     3828.29    424.65 o 
 -16   4   5    37880.43    36401.53    914.78 o 
 -14   4   5     4485.17     3931.55    233.27 o 
 -12   4   5    66293.77    64473.23   1190.48 o 
 -10   4   5      520.29      475.46     90.43 o 
  -8   4   5    76611.05    76982.35   1385.94 o 
  -6   4   5       66.77      157.62     68.31 o 
  -4   4   5    62867.23    62539.14   1591.97 o 
  -2   4   5    11883.49    13130.64    296.48 o 
   0   4   5    69535.28    70439.34    969.41 o 
   2   4   5     7878.48     7424.89    202.35 o 
   4   4   5    83647.02    83936.66   1155.35 o 
   6   4   5       78.82      115.76     64.80 o 
   8   4   5    60828.75    59398.33    962.13 o 
  10   4   5       65.03      181.69     83.00 o 
  12   4   5    25643.10    25705.56    743.45 o 
  14   4   5      375.47      716.69    242.71 o 
  16   4   5    25683.75    27450.88   1005.69 o 
  18   4   5      633.33      308.08    423.49 o 
  20   4   5    33139.57    35813.68   1058.92 o 
 -23   5   5    15573.60    15489.39    588.94 o 
 -21   5   5    15273.88    15006.60    557.26 o 
 -19   5   5    19035.67    18311.45    861.30 o 
 -17   5   5    15000.27    14777.39    502.23 o 
 -15   5   5    47305.28    46191.12    926.14 o 
 -13   5   5    18092.39    16390.34    412.09 o 
 -11   5   5    71807.55    69294.14   1278.13 o 
  -9   5   5    26452.19    25534.84    542.89 o 
  -7   5   5    57646.87    58688.79   1083.75 o 
  -5   5   5    17750.55    18025.04    353.86 o 
  -3   5   5    27499.97    28400.60    500.64 o 
  -1   5   5    15661.96    15397.84    238.12 o 
   1   5   5    41610.84    43983.07    642.71 o 
   3   5   5    33677.98    32523.72    499.48 o 
   5   5   5    54285.77    54806.38    794.41 o 
   7   5   5    41347.79    41539.14    705.27 o 
   9   5   5    31590.98    30001.26    552.95 o 
  11   5   5    26182.80    26674.74    519.54 o 
  13   5   5    29273.72    29175.78   1483.38 o 
  15   5   5     9560.76     9961.04    456.04 o 
  17   5   5    26516.99    27668.01   1017.31 o 
 -22   6   5     2017.04     1813.95    274.75 o 
 -20   6   5    53630.93    52577.10   1335.77 o 
 -18   6   5     1257.12     1379.67    212.18 o 
 -16   6   5    66012.05    63494.53   1236.90 o 
 -14   6   5     1074.52     1090.64    149.57 o 
 -12   6   5    53960.22    53076.96   1035.63 o 
 -10   6   5     1437.26     1644.39    146.98 o 
  -8   6   5    66563.53    68251.42   1325.31 o 
  -6   6   5     4888.53     5041.56    195.33 o 
  -4   6   5    84811.73    88764.76   1385.80 o 
  -2   6   5     2149.90     2556.32    153.57 o 
   0   6   5    81592.77    83295.02   1303.67 o 
   2   6   5      439.23      303.65     83.97 o 
   4   6   5    63876.54    63739.36   1025.71 o 
   6   6   5     5614.38     5639.56    170.30 o 
   8   6   5    55442.19    54303.84    926.31 o 
  10   6   5     8507.87     8697.33    308.62 o 
  12   6   5    72185.34    74799.68   1798.27 o 
  14   6   5     2762.36     2708.40    276.98 o 
  16   6   5    57815.12    59364.58   2241.33 o 
 -19   7   5     7281.51     7788.14    410.34 o 
 -17   7   5     1332.51     1434.35    188.35 o 
 -15   7   5     2261.25     2396.02    208.69 o 
 -13   7   5     4260.37     4412.31    250.89 o 
 -11   7   5     5134.91     5321.58    243.02 o 
  -9   7   5     6184.49     6650.34    228.63 o 
  -7   7   5     8070.71     8091.98    272.55 o 
  -5   7   5    11886.16    11707.24    414.27 o 
  -3   7   5    12465.17    12030.35    295.38 o 
  -1   7   5     9414.83     9306.17    304.37 o 
   1   7   5    13419.48    13161.59    371.23 o 
   3   7   5     1217.52     1320.64    156.35 o 
   5   7   5     6521.32     6422.99    566.93 o 
   7   7   5     1058.35     1398.00    223.72 o 
   9   7   5     6795.94     4044.45    380.91 o 
  11   7   5     3314.20     3517.23    264.97 o 
  13   7   5     3941.58     4281.19    347.38 o 
 -16   8   5    59758.03    61183.25   1243.99 o 
 -14   8   5     4644.82     4490.13    260.58 o 
 -12   8   5    89917.12    93881.91   1933.00 o 
 -10   8   5     9895.59     9804.63    351.62 o 
  -8   8   5    96896.32    96484.59   1814.40 o 
  -6   8   5     2873.95     3672.74    340.53 o 
  -4   8   5    98159.31   101970.20   1893.46 o 
  -2   8   5      175.96      596.31    183.43 o 
   0   8   5   101445.19   105192.89   2418.34 o 
   2   8   5     2303.19     2656.43    280.94 o 
   4   8   5    85632.74    86314.21   2032.12 o 
   6   8   5     1719.49     1953.91    261.40 o 
   8   8   5    81931.22    78760.74   1898.80 o 
  10   8   5      494.79      579.46    232.83 o 
 -11   9   5      758.95      708.87    181.64 o 
  -9   9   5       11.05      -59.36    143.86 o 
  -7   9   5      214.67       21.21    141.65 o 
  -5   9   5      604.18      366.71    169.04 o 
  -3   9   5        9.96      -66.12     84.94 o 
  -1   9   5      493.29      482.09    224.95 o 
   1   9   5      343.33      -53.71    201.37 o 
   3   9   5      557.31      658.06    234.30 o 
   5   9   5      461.40      411.16    279.10 o 
 -28   0   6    17283.25    18710.19    795.50 o 
 -26   0   6    40126.66    42383.99   1099.89 o 
 -24   0   6    10950.74    10480.97    421.96 o 
 -22   0   6    74389.30    68741.73   1585.90 o 
 -20   0   6    28080.35    26335.38    812.14 o 
 -18   0   6   124026.50   116844.29   2510.46 o 
 -16   0   6    50913.59    48158.66   1099.53 o 
 -14   0   6   170134.34   166403.73   3467.38 o 
 -12   0   6    55065.02    54783.78   1513.57 o 
 -10   0   6   167228.16   173995.48   3587.76 o 
  -8   0   6    49766.89    51617.67   1104.16 o 
  -6   0   6    91032.34    95093.01   1977.77 o 
  -4   0   6    31921.70    30916.01   1720.29 o 
  -2   0   6   111544.65   114101.29   2364.76 o 
   0   0   6    22904.29    22246.59    515.55 o 
   2   0   6   115265.83   110768.30   4206.65 o 
   4   0   6    22159.69    21216.73    527.52 o 
   6   0   6   125350.71   117321.63   3000.05 o 
   8   0   6    60862.61    57991.13   1913.06 o 
  10   0   6    97037.88    98523.92   3130.12 o 
  12   0   6    59638.64    60785.25   2082.61 o 
  14   0   6    71169.40    76378.53   2578.88 o 
  16   0   6    23695.55    23132.51   1040.53 o 
  18   0   6    69227.38    72963.51   2536.30 o 
  20   0   6    15936.87    17462.22    922.85 o 
 -27   1   6      101.41       39.50    123.09 o 
 -25   1   6     2740.36     2999.49    184.45 o 
 -23   1   6     1123.93     1218.50    135.86 o 
 -21   1   6     6003.24     5571.30    206.94 o 
 -19   1   6     1121.38     1187.73    112.60 o 
 -17   1   6     6907.84     6389.43    189.40 o 
 -15   1   6     2077.21     2327.81    116.07 o 
 -13   1   6     7231.23     6949.21    167.76 o 
 -11   1   6     3938.75     3852.77    117.91 o 
  -9   1   6     3810.00     3455.37    129.60 o 
  -7   1   6     1158.15      990.37     52.35 o 
  -5   1   6      543.96     1038.67     51.99 o 
  -3   1   6       52.32       16.27     29.41 o 
  -1   1   6      509.55      345.59     30.47 o 
   1   1   6       17.42      -38.54     25.69 o 
   3   1   6      907.52      747.42     54.24 o 
   5   1   6     4000.70     4322.72    192.43 o 
   7   1   6     7107.72     7141.53    226.73 o 
   9   1   6       27.97      -17.52     81.53 o 
  11   1   6     8291.84     7794.33    557.43 o 
  13   1   6     1584.52     2130.52    226.20 o 
  15   1   6     6708.91     6989.93    374.65 o 
  17   1   6      326.32      441.11    188.46 o 
  19   1   6     6542.04     6592.92    503.62 o 
  21   1   6      812.34     1045.94    282.20 o 
 -28   2   6    19079.47    19084.28    539.96 o 
 -26   2   6    44576.26    46102.73   1631.28 o 
 -24   2   6    38890.16    37982.81   1009.52 o 
 -22   2   6    44553.54    42207.99    742.28 o 
 -20   2   6    39320.73    37261.65    656.00 o 
 -18   2   6    55580.52    52326.93    853.72 o 
 -16   2   6    44813.55    42865.96    702.03 o 
 -14   2   6    80060.86    75451.40   1152.48 o 
 -12   2   6    45129.50    44526.53    697.47 o 
 -10   2   6   175431.92   186397.22   2713.74 o 
  -8   2   6    40221.91    42601.82   1209.94 o 
  -6   2   6   301239.09   331211.97   4769.74 o 
  -4   2   6    72902.44    78489.02   1432.36 o 
  -2   2   6   197514.19   210542.97   3644.30 o 
   0   2   6    91424.59    96907.69   1176.42 o 
   2   2   6   158305.25   162182.23   1945.05 o 
   4   2   6    59376.81    60829.96    950.61 o 
   6   2   6   114675.76   113258.39   1719.06 o 
   8   2   6    17039.62    17201.65    514.50 o 
  10   2   6    91365.86    88979.73   2254.52 o 
  12   2   6     9156.80     9935.67    412.48 o 
  14   2   6    86314.97    90292.79   2105.67 o 
  16   2   6    13316.43    14966.79    567.76 o 
  18   2   6    63368.41    68532.06   1709.83 o 
  20   2   6     7619.87     8458.62    461.43 o 
 -27   3   6      927.91      938.02    256.26 o 
 -25   3   6    12708.67    11601.39    484.11 o 
 -23   3   6      738.74      530.59    201.95 o 
 -21   3   6    17363.31    16455.48    545.86 o 
 -19   3   6     1111.50      714.90    229.13 o 
 -17   3   6    36218.20    31446.42   1191.31 o 
 -15   3   6      284.74      225.41     64.76 o 
 -13   3   6    44003.42    40852.29   1135.24 o 
 -11   3   6      702.92      817.30     79.99 o 
  -9   3   6    52789.75    54594.21    843.60 o 
  -7   3   6     1372.95     1413.96    143.49 o 
  -5   3   6    60989.80    63588.07   1129.52 o 
  -3   3   6     6797.36     6951.32    131.49 o 
  -1   3   6    32414.78    32677.21    477.32 o 
   1   3   6    17264.94    18166.77    328.89 o 
   3   3   6    43691.11    45004.78    647.32 o 
   5   3   6     4133.86     4322.77    170.19 o 
   7   3   6    37041.53    36520.15    626.78 o 
   9   3   6     2090.33     2182.69    206.62 o 
  11   3   6    27087.71    26262.96    591.18 o 
  13   3   6     3975.62     4202.52    304.17 o 
  15   3   6    20599.00    20573.56    680.22 o 
  17   3   6     2309.64     2886.88    304.40 o 
  19   3   6     8558.02     9014.70    473.56 o 
 -26   4   6    27287.11    26129.94    823.69 o 
 -24   4   6    11270.87    11203.06    482.86 o 
 -22   4   6    61228.00    56599.57   1390.50 o 
 -20   4   6    13952.72    13139.18    477.93 o 
 -18   4   6    79439.38    76481.07   1745.44 o 
 -16   4   6    12531.61    10991.33    910.85 o 
 -14   4   6    93175.34    89834.20   1971.82 o 
 -12   4   6    24890.10    23954.00    519.24 o 
 -10   4   6    57956.12    56225.86   1046.88 o 
  -8   4   6    27262.06    27164.04    550.65 o 
  -6   4   6    29820.86    29046.30    575.02 o 
  -4   4   6     6545.28     6899.33    194.60 o 
  -2   4   6    51701.15    53709.40    754.13 o 
   0   4   6     9389.23     9246.49    188.27 o 
   2   4   6    60873.71    60298.91    849.19 o 
   4   4   6    22618.20    22247.01    366.60 o 
   6   4   6    83363.96    81214.94   1271.06 o 
   8   4   6    31712.47    30949.38    560.33 o 
  10   4   6    80186.06    80196.65   1286.24 o 
  12   4   6    28797.36    29593.75    660.67 o 
  14   4   6    40194.13    40858.57   1102.98 o 
  16   4   6    14316.74    14553.44    567.76 o 
  18   4   6    23519.42    25233.05    824.30 o 
 -25   5   6    44267.71    45459.62   1232.76 o 
 -23   5   6     1800.96     2062.95    267.03 o 
 -21   5   6    46894.96    45739.37   1178.37 o 
 -19   5   6     1387.84     1261.15    206.24 o 
 -17   5   6    32735.10    29907.44    810.98 o 
 -15   5   6     6944.21     6283.78    255.85 o 
 -13   5   6    50837.96    47041.77    920.66 o 
 -11   5   6    12210.81    11834.50    323.11 o 
  -9   5   6    68606.84    67545.98   1738.60 o 
  -7   5   6    15141.68    14730.83    357.07 o 
  -5   5   6    66253.63    68609.24   1083.55 o 
  -3   5   6     8872.06     9413.92    230.37 o 
  -1   5   6    85495.36    88952.77   1372.81 o 
   1   5   6      277.12      345.99     64.47 o 
   3   5   6    63911.78    64420.12    915.79 o 
   5   5   6      237.07      322.65     75.07 o 
   7   5   6    42966.54    42682.80    897.22 o 
   9   5   6     4423.80     4752.65    189.04 o 
  11   5   6    39869.80    39697.05    716.99 o 
  13   5   6     4715.54     4986.16    329.07 o 
  15   5   6    34515.64    35830.02   1026.28 o 
  17   5   6     4222.32     4726.51    733.56 o 
 -22   6   6     8911.75     9707.73    884.14 o 
 -20   6   6     5590.70     5515.92    347.93 o 
 -18   6   6    13374.71    12987.17    483.36 o 
 -16   6   6     8347.23     7950.88    301.71 o 
 -14   6   6    14426.30    14609.81    406.76 o 
 -12   6   6     1490.73     1449.28    149.61 o 
 -10   6   6    22925.70    22499.96    516.37 o 
  -8   6   6     1568.99     1489.17    137.37 o 
  -6   6   6    28788.43    29800.79    641.09 o 
  -4   6   6    15944.77    16762.37    353.68 o 
  -2   6   6    21079.49    20769.39    408.50 o 
   0   6   6    15238.99    15367.95    329.63 o 
   2   6   6    24461.43    23499.79    555.40 o 
   4   6   6    10649.36    11281.56    273.04 o 
   6   6   6    16455.04    15922.79    311.77 o 
   8   6   6     6012.17     6685.03    382.82 o 
  10   6   6     8266.80     8897.78    265.36 o 
  12   6   6     2103.46     1934.13    194.75 o 
  14   6   6    14381.10    14603.09    571.17 o 
 -19   7   6     3908.75     3831.24    304.84 o 
 -17   7   6    96499.52    95613.64   1798.99 o 
 -15   7   6     2501.81     2346.98    200.45 o 
 -13   7   6   103118.98   103599.42   1911.18 o 
 -11   7   6     2040.41     2248.71    177.46 o 
  -9   7   6   103921.45   105646.81   1665.26 o 
  -7   7   6     2732.50     3573.47    178.21 o 
  -5   7   6   104454.49   108787.83   1696.13 o 
  -3   7   6     3006.12     3768.54    177.39 o 
  -1   7   6    89992.71    94421.75   1487.52 o 
   1   7   6    17648.55    18174.00    460.15 o 
   3   7   6    99111.18    99462.72   1827.93 o 
   5   7   6    25087.44    25937.42    671.36 o 
   7   7   6    95510.48    93859.37   4025.87 o 
  11   7   6    61785.39    62633.48   1276.77 o 
  13   7   6     7020.35     7660.79    431.76 o 
 -16   8   6      162.39      -72.39    154.05 o 
 -14   8   6     4543.26     4929.77    432.21 o 
 -12   8   6     1268.72     1112.74    154.02 o 
 -10   8   6     4664.12     5370.31    276.91 o 
  -8   8   6     1708.61     2018.74    193.77 o 
  -6   8   6     2964.55     3436.15    225.66 o 
  -4   8   6      509.74      381.22    138.11 o 
  -2   8   6     3001.77     3458.72    219.95 o 
   0   8   6     1722.26     1556.43    202.26 o 
   2   8   6     1294.95     1479.49    247.66 o 
   4   8   6     1107.22     1170.40    234.52 o 
   6   8   6      712.10      588.82    212.13 o 
   8   8   6      654.99      691.32    257.42 o 
  -9   9   6    64348.86    67240.06   2298.48 o 
  -7   9   6     9027.69     8617.20    575.98 o 
  -5   9   6    78223.00    78222.87   2790.24 o 
  -3   9   6     9244.40    11136.15    507.75 o 
  -1   9   6    84397.17    87444.23   2098.62 o 
   1   9   6     5409.90     5872.41    441.68 o 
   3   9   6    66340.17    66359.35   1668.34 o 
 -29   1   7     1979.24     2434.75    232.27 o 
 -27   1   7    60252.81    59464.22   1025.83 o 
 -25   1   7     1184.01     1063.57    132.85 o 
 -23   1   7    91290.25    85737.52   1367.60 o 
 -21   1   7      855.74      766.45    106.74 o 
 -19   1   7   126296.71   117520.41   1786.70 o 
 -17   1   7     1825.64     1794.49    145.83 o 
 -15   1   7   179133.77   170376.06   2510.51 o 
 -13   1   7     8960.56     8804.72    193.49 o 
 -11   1   7   209299.78   218628.16   4130.84 o 
  -9   1   7    13596.41    14788.88    261.81 o 
  -7   1   7   182366.19   192449.78   3151.49 o 
  -5   1   7     1925.05     2087.28    126.16 o 
  -3   1   7   203931.39   212007.38   4480.70 o 
  -1   1   7      158.02      169.71     35.08 o 
   1   1   7   236090.95   239487.16   3471.02 o 
   3   1   7        7.85      -22.58     46.00 o 
   5   1   7   213964.23   206572.34   3037.24 o 
   7   1   7        8.95       32.92     77.31 o 
   9   1   7   157569.20   154045.38   2696.51 o 
  11   1   7        0.11      270.82    198.97 o 
  13   1   7   105478.13   105162.41   3917.49 o 
  15   1   7      361.63      420.26    186.66 o 
  17   1   7    62597.94    66615.44   1671.07 o 
  19   1   7       48.71      100.78    205.70 o 
 -28   2   7      390.09      537.81    199.51 o 
 -26   2   7    13133.55    12403.27    401.33 o 
 -24   2   7      518.44      693.26    150.68 o 
 -22   2   7    17417.00    16134.48    360.89 o 
 -20   2   7     4616.85     4393.49    179.46 o 
 -18   2   7    10362.25     9914.81    243.96 o 
 -16   2   7    12467.91    12391.81    264.05 o 
 -14   2   7    11044.39    10467.12    222.03 o 
 -12   2   7     7835.31     8337.39    226.62 o 
 -10   2   7    23811.91    25658.22    417.90 o 
  -8   2   7    11114.06    10385.73    203.16 o 
  -6   2   7    43751.92    47470.27    650.85 o 
  -4   2   7    39820.16    43631.18   1127.08 o 
  -2   2   7    35876.90    38089.31    487.09 o 
   0   2   7    14070.17    14225.79    254.87 o 
   2   2   7    16302.20    15827.91    236.79 o 
   4   2   7     6589.78     6514.59    170.47 o 
   6   2   7    12820.07    12562.96    323.68 o 
   8   2   7    12300.82    13311.23   1128.54 o 
  10   2   7     7210.63     7098.72    282.85 o 
  12   2   7    14297.45    14866.87   1285.57 o 
  14   2   7     5092.25     5025.32    416.52 o 
  16   2   7     4574.96     5171.78    361.06 o 
  18   2   7     3179.30     3465.68    328.17 o 
  20   2   7     3511.98     3965.66    365.69 o 
 -27   3   7    38143.10    38133.50   1473.70 o 
 -25   3   7     9728.87     8962.52    423.29 o 
 -23   3   7    56240.09    53135.03   1312.50 o 
 -21   3   7    17839.00    16554.19    897.69 o 
 -19   3   7    86534.29    81755.60   1844.23 o 
 -17   3   7    10185.50     9485.50    368.14 o 
 -15   3   7    99866.18    96372.30   1696.01 o 
 -13   3   7      551.62      543.74     59.11 o 
 -11   3   7   151339.36   157375.64   2661.09 o 
  -9   3   7      439.18      585.63     68.82 o 
  -7   3   7   295781.66   323666.28   4676.41 o 
  -5   3   7     8303.54    10415.68    664.66 o 
  -3   3   7   324319.38   354430.31   4196.73 o 
  -1   3   7     3364.97     3679.34    122.12 o 
   1   3   7   201104.83   206800.91   4417.97 o 
   3   3   7      990.36     1216.24     77.57 o 
   5   3   7   116968.05   114538.83   1745.45 o 
   7   3   7       73.88       66.06     75.73 o 
   9   3   7    93706.80    93196.70   1700.64 o 
  11   3   7      668.86      571.29    126.94 o 
  13   3   7    79711.79    84875.45   2270.36 o 
  15   3   7     3293.04     3231.03    301.06 o 
  17   3   7    79931.15    83544.36   2888.95 o 
  19   3   7      654.89      446.16    240.09 o 
 -26   4   7    12728.66    13687.12    616.65 o 
 -24   4   7    12568.77    12503.79    672.01 o 
 -22   4   7    15915.41    15483.73    547.01 o 
 -20   4   7     9524.46     9870.30    508.65 o 
 -18   4   7    31469.80    30044.46    803.23 o 
 -16   4   7     9426.48     8898.04    348.19 o 
 -14   4   7    40649.38    39846.99   1292.15 o 
 -12   4   7    27796.40    27049.95    573.03 o 
 -10   4   7    32505.67    31643.54    822.67 o 
  -8   4   7    35926.31    36671.12    919.69 o 
  -6   4   7    30196.72    30540.74    689.93 o 
  -4   4   7    21870.64    22496.81    352.70 o 
  -2   4   7    45780.21    48396.14    689.56 o 
   0   4   7    32116.63    32354.30    659.34 o 
   2   4   7    48669.48    48725.76    708.20 o 
   4   4   7    35517.60    34881.05    535.81 o 
   6   4   7    26236.08    25083.65    473.85 o 
   8   4   7    21029.88    20979.16    443.64 o 
  10   4   7    14891.74    15003.31    347.68 o 
  12   4   7    10175.28    10654.16    348.41 o 
  14   4   7    10915.26    12048.49    504.84 o 
  16   4   7    13748.32    15235.04    597.45 o 
  18   4   7    12537.87    12783.82    564.52 o 
 -25   5   7      170.07      118.28    314.71 o 
 -23   5   7    26353.03    27374.27    824.37 o 
 -21   5   7       31.70      -26.77    165.37 o 
 -19   5   7    37376.13    36015.36    948.99 o 
 -17   5   7     3284.03     3550.56    252.51 o 
 -15   5   7    72878.40    70406.78   1323.05 o 
 -13   5   7     8721.97     9276.41    292.68 o 
 -11   5   7    86759.59    87182.23   1576.37 o 
  -9   5   7     1782.67     1807.41    137.06 o 
  -7   5   7    61022.90    62953.14   1161.72 o 
  -5   5   7       66.31      195.21     77.49 o 
  -3   5   7    43335.96    42432.18    707.78 o 
  -1   5   7       68.55       81.98     44.28 o 
   1   5   7    60020.26    58491.27   1948.91 o 
   3   5   7        4.65       -3.04     63.70 o 
   5   5   7    70731.39    71011.92   1390.38 o 
   7   5   7      298.84      229.72     80.60 o 
   9   5   7    50951.14    50356.44    865.30 o 
  11   5   7     1464.73     1549.78    145.14 o 
  13   5   7    40724.57    41624.78   1133.05 o 
  15   5   7     1772.55     1812.46    273.26 o 
 -22   6   7    27254.22    26606.45    814.47 o 
 -20   6   7    29240.03    28865.34    835.30 o 
 -18   6   7    43432.66    42044.14   1668.03 o 
 -16   6   7    42078.49    40522.29   1374.56 o 
 -14   6   7    47366.69    45620.30    924.30 o 
 -12   6   7    26718.18    26660.75    595.95 o 
 -10   6   7    47852.79    48858.02    956.01 o 
  -8   6   7    23859.47    25049.89    566.53 o 
  -6   6   7    53491.27    54900.34    909.29 o 
  -4   6   7    32975.95    32579.99    584.19 o 
  -2   6   7    32639.21    32411.25    579.76 o 
   0   6   7    43913.52    44353.39    753.25 o 
   2   6   7    23718.88    23784.25    455.45 o 
   4   6   7    39358.35    37737.63    662.76 o 
   6   6   7    36854.24    37984.67    672.57 o 
   8   6   7    27679.01    28958.15    500.02 o 
  10   6   7    43667.40    44921.77    719.46 o 
  12   6   7    25400.59    25950.99    646.65 o 
  14   6   7    35546.85    36439.20   1046.61 o 
 -19   7   7     8543.70     7867.94    845.05 o 
 -17   7   7      112.40      -47.27    142.31 o 
 -15   7   7     8020.35     8254.35    314.31 o 
 -13   7   7      112.81      -68.30    252.78 o 
 -11   7   7    12477.74    12713.17    372.52 o 
  -9   7   7     1670.96     1988.86    151.95 o 
  -7   7   7    18668.01    18783.32    595.39 o 
  -5   7   7       48.05       91.30     93.56 o 
  -3   7   7    26006.52    25593.09    499.29 o 
  -1   7   7        8.59      -60.55     85.88 o 
   1   7   7    14370.90    13691.32    324.28 o 
   3   7   7      132.61        3.60    114.13 o 
   5   7   7     8093.58     7875.20    293.12 o 
   7   7   7       22.86       -4.39    119.86 o 
   9   7   7    12934.91     8581.30    503.23 o 
  11   7   7       36.03     -149.08     99.39 o 
 -16   8   7    13255.64    13400.27    437.42 o 
 -14   8   7    55420.27    58816.34   1188.47 o 
 -12   8   7    32791.34    33295.61    695.40 o 
 -10   8   7    81610.46    81175.05   1339.44 o 
  -8   8   7    52641.05    53849.25   1575.94 o 
  -6   8   7    65291.58    66412.30   2182.70 o 
  -4   8   7    69276.64    70960.09   1379.27 o 
  -2   8   7    69577.24    69211.94   1351.10 o 
   0   8   7    47422.58    47091.70    976.20 o 
   2   8   7    64824.80    59463.46   2326.15 o 
   4   8   7    32411.15    33510.58    950.59 o 
   6   8   7    37412.65    37861.38   1495.38 o 
   8   8   7    44079.80    43171.39   1169.06 o 
  -9   9   7      169.24       84.93    154.35 o 
  -7   9   7      442.77      385.68    160.31 o 
  -5   9   7      732.40      526.63    161.01 o 
  -3   9   7       33.89       21.51    126.56 o 
  -1   9   7      192.88      -18.10    156.64 o 
   1   9   7     1039.38     1195.61    260.41 o 
 -28   0   8    46688.36    47041.91   1200.92 o 
 -26   0   8     9858.95     8694.29    387.65 o 
 -24   0   8    67159.76    64376.14   1503.80 o 
 -22   0   8    15691.36    14394.38    870.59 o 
 -20   0   8   117537.98   113305.05   2446.08 o 
 -18   0   8    20803.63    20673.36    553.17 o 
 -16   0   8   111820.14   105256.91   2245.13 o 
 -14   0   8    35133.05    38199.45    874.52 o 
 -12   0   8   139477.31   131793.84   2750.65 o 
 -10   0   8    32951.41    34015.73    767.21 o 
  -8   0   8   169125.23   176215.28   3634.09 o 
  -6   0   8    14838.25    14632.56    370.71 o 
  -4   0   8   121554.66   122009.56   2538.95 o 
  -2   0   8    29577.90    29887.05   1585.57 o 
   0   0   8   139517.69   135382.67   2824.37 o 
   2   0   8    21630.71    20121.56    507.93 o 
   4   0   8   112384.84   103573.77   2212.85 o 
   6   0   8    12273.66    10084.35    337.28 o 
   8   0   8   127059.13   119902.95   2587.09 o 
  10   0   8     8306.58     7811.74    503.23 o 
  12   0   8   105379.58   104003.75   3370.12 o 
  14   0   8    10846.56    10992.18    679.75 o 
  16   0   8    77912.97    77878.16   2692.69 o 
  18   0   8    11591.77    13011.31    789.69 o 
 -29   1   8      665.25      211.32    204.55 o 
 -27   1   8       71.65     -105.16    108.79 o 
 -25   1   8     2757.36     2838.65    172.14 o 
 -23   1   8       36.48      -96.38     94.13 o 
 -21   1   8     5918.22     5723.02    199.31 o 
 -19   1   8     4678.74     4042.87    161.16 o 
 -17   1   8     6768.33     7238.38    227.07 o 
 -15   1   8    10326.72    10672.33    232.01 o 
 -13   1   8    17171.42    19256.57    341.76 o 
 -11   1   8     4122.64     4333.20    121.87 o 
  -9   1   8     7252.78     7604.29    161.32 o 
  -7   1   8     1462.69     1551.62     69.83 o 
  -5   1   8      188.08      130.64     49.62 o 
  -3   1   8       26.10      -52.36     34.91 o 
  -1   1   8     8864.70     8632.03    156.69 o 
   1   1   8      103.07       44.92     35.57 o 
   3   1   8    17279.32    17363.37    332.85 o 
   5   1   8       14.57      -77.45     57.82 o 
   7   1   8    15007.59    14675.42    523.44 o 
   9   1   8     2269.69     2815.65    182.45 o 
  11   1   8     3210.37     3720.07    683.62 o 
  13   1   8     2225.69     2581.25    263.83 o 
  15   1   8     2892.13     3116.16    299.53 o 
  17   1   8      166.25      389.76    205.83 o 
  19   1   8     3564.26     4406.27    369.73 o 
 -28   2   8    61921.25    61111.69   1518.26 o 
 -26   2   8     2824.62     2813.34    271.87 o 
 -24   2   8    76262.74    72400.86   1369.06 o 
 -22   2   8     2522.80     2978.60    192.79 o 
 -20   2   8    85919.38    80876.37   1266.50 o 
 -18   2   8     4267.67     3820.50    149.58 o 
 -16   2   8   147288.81   142130.83   2111.83 o 
 -14   2   8     6595.71     6042.45    155.33 o 
 -12   2   8   187404.44   190201.34   2778.97 o 
 -10   2   8    27594.61    29213.35    472.03 o 
  -8   2   8   236863.86   253909.14   3681.47 o 
  -6   2   8    47728.57    54687.99   1285.92 o 
  -4   2   8   276973.31   303177.75   3925.86 o 
  -2   2   8    35436.88    35221.13    457.39 o 
   0   2   8   211314.63   216556.97   2582.69 o 
   2   2   8    41254.19    40601.11    531.32 o 
   4   2   8   166982.38   164778.41   2458.58 o 
   6   2   8    36666.65    37015.43    742.36 o 
   8   2   8    95555.24    92641.77   1791.12 o 
  10   2   8    32382.07    31594.51    686.58 o 
  12   2   8    64482.92    63583.04   2239.00 o 
  14   2   8    23932.32    23408.91    743.56 o 
  16   2   8    44495.93    47286.50   1847.64 o 
  18   2   8    14494.51    14724.22    606.84 o 
 -27   3   8     4140.91     4618.26    352.62 o 
 -25   3   8     7404.76     7401.20    578.33 o 
 -23   3   8     8166.69     7617.93    371.76 o 
 -21   3   8    10686.77    10567.99    415.02 o 
 -19   3   8    11801.55    12081.54    483.11 o 
 -17   3   8    21706.38    21165.24    594.45 o 
 -15   3   8    20195.11    19928.92    739.75 o 
 -13   3   8    31677.44    29280.29    955.25 o 
 -11   3   8    19205.60    19100.90    394.71 o 
  -9   3   8    74048.51    79066.73   1199.17 o 
  -7   3   8    21385.85    23901.29    406.40 o 
  -5   3   8    85866.72    93032.36   1243.87 o 
  -3   3   8    14526.85    16008.23    240.92 o 
  -1   3   8    60247.66    62259.95    895.13 o 
   1   3   8     5709.02     5395.36    138.84 o 
   3   3   8    53874.48    53389.89    900.91 o 
   5   3   8     3140.92     2979.27    137.86 o 
   7   3   8    34932.95    33928.43    649.92 o 
   9   3   8      263.16      302.78    107.77 o 
  11   3   8    30339.61    30876.66    690.06 o 
  13   3   8       76.79     -212.32    170.18 o 
  15   3   8    24621.35    26676.95    836.19 o 
  17   3   8      231.86      572.52    237.07 o 
 -26   4   8     2191.83     1952.55    366.59 o 
 -24   4   8    57289.47    58325.83   1445.50 o 
 -22   4   8     7682.87     7365.09    371.03 o 
 -20   4   8    76921.89    73813.34   1706.59 o 
 -18   4   8    10225.61     9769.66    384.27 o 
 -16   4   8    88637.71    82643.01   3901.61 o 
 -14   4   8     8743.15     8846.05    335.95 o 
 -12   4   8   131424.69   129643.99   2272.22 o 
 -10   4   8     2372.53     2922.66    195.99 o 
  -8   4   8   123857.63   121453.91   2116.11 o 
  -6   4   8    12999.56    12869.25    388.59 o 
  -4   4   8   117275.58   119700.73   1804.35 o 
  -2   4   8    27931.96    29206.90    449.33 o 
   0   4   8   116571.51   124723.41   2494.99 o 
   2   4   8    23150.14    23897.00    392.98 o 
   4   4   8    91905.63    92220.85   1280.72 o 
   6   4   8    31398.38    31099.26    501.69 o 
   8   4   8    74912.41    74365.86   1278.61 o 
  10   4   8    24603.49    24560.41    581.34 o 
  12   4   8    47311.99    47714.45    988.82 o 
  14   4   8    12691.60    14362.58    621.69 o 
  16   4   8    27132.70    29378.17    914.28 o 
 -25   5   8    33099.69    33352.40    971.23 o 
 -23   5   8     9327.09     8724.03    417.63 o 
 -21   5   8    35257.52    34154.74   1388.54 o 
 -19   5   8     4486.02     4626.76    288.36 o 
 -17   5   8    35866.36    33985.48    880.77 o 
 -15   5   8     2235.22     2516.97    240.78 o 
 -13   5   8    44818.29    42807.93    854.29 o 
 -11   5   8     9830.75     9536.41    288.80 o 
  -9   5   8    43081.80    43440.48    846.14 o 
  -7   5   8     7951.27     8129.59    255.23 o 
  -5   5   8    57926.80    57405.73    928.00 o 
  -3   5   8     9380.67     9403.79    234.48 o 
  -1   5   8    54732.76    53164.36    865.35 o 
   1   5   8    14440.39    14955.95    316.35 o 
   3   5   8    35364.41    36042.53    562.14 o 
   5   5   8    11748.81    12701.80    268.65 o 
   7   5   8    42639.31    43182.82    672.77 o 
   9   5   8    13749.26    13518.14    335.61 o 
  11   5   8    40786.02    40994.40    873.09 o 
  13   5   8     9279.87     8660.84    436.61 o 
  15   5   8    23800.17    24820.47    819.02 o 
 -22   6   8      382.63      514.21    221.04 o 
 -20   6   8    21916.41    19939.37    645.65 o 
 -18   6   8     1369.57     1798.87    509.43 o 
 -16   6   8    26201.12    25750.65    606.64 o 
 -14   6   8     2571.59     2716.25    191.95 o 
 -12   6   8    22847.53    23011.87    537.29 o 
 -10   6   8     5287.53     5320.30    228.69 o 
  -8   6   8    45854.52    46757.61    799.47 o 
  -6   6   8     2048.29     2538.55    150.86 o 
  -4   6   8    52491.76    52000.68    866.65 o 
  -2   6   8     5036.60     5185.85    185.90 o 
   0   6   8    36484.65    35126.80    623.86 o 
   2   6   8    16068.99    15099.13    334.70 o 
   4   6   8    27945.33    28247.73    529.57 o 
   6   6   8     8175.19     8442.93    246.04 o 
   8   6   8    16709.08    16264.17    422.73 o 
  10   6   8     5452.60     5292.55    300.29 o 
  12   6   8    11954.49    12307.64    403.36 o 
 -19   7   8    14519.79    13532.86    522.80 o 
 -17   7   8    56799.54    56953.39   1154.14 o 
 -15   7   8    21737.21    21176.21    542.65 o 
 -13   7   8    64072.63    66650.96   1290.03 o 
 -11   7   8    15176.86    14493.05    405.73 o 
  -9   7   8    74761.06    75847.80   1242.07 o 
  -7   7   8    19858.20    20825.34    442.41 o 
  -5   7   8    65146.08    66447.09   1095.71 o 
  -3   7   8    19592.29    19614.85    415.17 o 
  -1   7   8    75326.59    75318.96   1219.85 o 
   1   7   8    11540.30    10254.73    276.82 o 
   3   7   8    98227.52   100507.03   1853.49 o 
   5   7   8     9321.10     8483.12    307.40 o 
   7   7   8    66461.58    66081.38   1295.78 o 
   9   7   8     4329.13     4732.77    305.33 o 
 -16   8   8     1660.11     1616.97    203.38 o 
 -14   8   8     1078.64      980.59    213.61 o 
 -12   8   8     2659.92     3233.30    205.50 o 
 -10   8   8     1873.88     1864.94    170.94 o 
  -8   8   8     1112.32     1363.40    181.84 o 
  -6   8   8     1952.00     1795.08    184.02 o 
  -4   8   8     2504.27     2730.05    209.94 o 
  -2   8   8      189.29       72.60    132.59 o 
   0   8   8     5174.16     4911.84    256.23 o 
   2   8   8      355.01      336.84    142.11 o 
   4   8   8     2646.44     2813.11    291.69 o 
   6   8   8       32.48      -13.98    109.07 o 
  -9   9   8    60104.00    62373.52   1280.84 o 
  -7   9   8    16165.16    16459.39    674.76 o 
  -5   9   8    76364.02    76739.77   1587.52 o 
  -3   9   8    16057.95    16149.44    477.77 o 
  -1   9   8    78397.37    77450.00   1889.78 o 
 -29   1   9    32610.59    32883.46    760.00 o 
 -27   1   9    26144.77    24049.85    608.60 o 
 -25   1   9    53240.78    51839.77    887.35 o 
 -23   1   9    47009.91    45181.02    777.10 o 
 -21   1   9    57802.48    56720.51    926.94 o 
 -19   1   9    77656.73    77274.18   1205.74 o 
 -17   1   9    58110.17    56420.14    894.70 o 
 -15   1   9    80130.87    77774.09   1188.07 o 
 -13   1   9    71057.95    71184.91   1084.04 o 
 -11   1   9    62142.41    63230.06    963.75 o 
  -9   1   9   109492.01   111966.52   1888.97 o 
  -7   1   9   115937.76   124605.01   2900.84 o 
  -5   1   9   137348.22   153319.72   2246.68 o 
  -3   1   9   141742.23   150370.77   2331.38 o 
  -1   1   9    88633.79    90395.96   1210.03 o 
   1   1   9    80781.73    78674.88   1067.19 o 
   3   1   9    67840.85    62799.55    985.00 o 
   5   1   9    68138.84    65585.04   1037.87 o 
   7   1   9    63506.16    62607.69   1012.12 o 
   9   1   9    72150.58    70489.64   1678.41 o 
  11   1   9    43444.63    43780.30   1141.62 o 
  13   1   9    58619.78    57281.52   2284.29 o 
  15   1   9    24296.71    25021.30    801.46 o 
  17   1   9    36068.22    38155.81   1105.84 o 
 -28   2   9      195.38     -225.72    209.96 o 
 -26   2   9    15273.65    15547.26    553.08 o 
 -24   2   9      131.27     -181.79    121.19 o 
 -22   2   9    11001.52    10461.20    327.40 o 
 -20   2   9      934.70      867.72    102.98 o 
 -18   2   9    16061.32    15152.55    311.26 o 
 -16   2   9        6.28      -78.07     52.05 o 
 -14   2   9    25399.88    24662.67    424.21 o 
 -12   2   9      586.66      486.58     55.64 o 
 -10   2   9    13111.78    12815.11    410.45 o 
  -8   2   9      853.38      807.61     58.04 o 
  -6   2   9     6125.45     5487.70    135.94 o 
  -4   2   9       83.10       42.13     39.34 o 
  -2   2   9    15859.11    15547.37    231.44 o 
   0   2   9      124.80       67.85     40.61 o 
   2   2   9    28749.37    28194.64    390.13 o 
   4   2   9     2534.59     2644.92    142.79 o 
   6   2   9    22332.48    21819.96    499.55 o 
   8   2   9     1194.71     1789.97    161.31 o 
  10   2   9    11159.99    11680.37    444.87 o 
  12   2   9      659.57      387.83    183.53 o 
  14   2   9     6846.90     8030.69    423.43 o 
  16   2   9      756.65      287.96    237.29 o 
  18   2   9     6373.36     6803.66    447.87 o 
 -27   3   9    30411.28    29920.21    884.92 o 
 -25   3   9    22915.36    23313.88    923.24 o 
 -23   3   9    32774.45    31575.26    864.35 o 
 -21   3   9    41669.97    39875.92   1011.99 o 
 -19   3   9    27860.55    25745.84    788.92 o 
 -17   3   9    70724.33    65098.49   2762.37 o 
 -15   3   9    61735.95    61160.07   1387.77 o 
 -13   3   9    69740.72    67097.62   2309.07 o 
 -11   3   9   121846.52   124418.84   2125.26 o 
  -9   3   9    43844.93    43217.29    712.37 o 
  -7   3   9    54768.25    57872.06    895.48 o 
  -5   3   9    44109.43    44152.41    624.18 o 
  -3   3   9    35299.63    33859.38    488.08 o 
  -1   3   9    90432.92    92979.07   1150.28 o 
   1   3   9    93826.29    93699.76   1306.39 o 
   3   3   9    75715.84    76905.02   1072.24 o 
   5   3   9    92620.31    88986.37   1860.82 o 
   7   3   9    35045.16    34554.28    727.43 o 
   9   3   9    44342.66    44506.61   1004.06 o 
  11   3   9    29249.53    29297.93    930.56 o 
  13   3   9    27471.21    27468.81    997.56 o 
  15   3   9    34310.09    33899.80    996.86 o 
  17   3   9    34152.07    39202.36   1515.89 o 
 -26   4   9    21496.79    21005.39   1034.34 o 
 -24   4   9      565.13      259.82    183.14 o 
 -22   4   9    46402.84    45529.02   1152.55 o 
 -20   4   9      310.98      129.86    153.41 o 
 -18   4   9    36031.02    35076.54    895.69 o 
 -16   4   9     1504.42     1515.37    173.92 o 
 -14   4   9    21707.48    21454.60    590.00 o 
 -12   4   9      356.85      482.57    152.50 o 
 -10   4   9    43706.56    43159.84    833.79 o 
  -8   4   9     2632.56     3117.21    161.57 o 
  -6   4   9    87704.27    92972.70   1920.04 o 
  -4   4   9      168.04      118.79     79.64 o 
  -2   4   9    79340.13    77846.20   1954.16 o 
   0   4   9      428.29      348.43     68.18 o 
   2   4   9    40922.46    40166.39    607.29 o 
   4   4   9     2472.55     2584.90    132.91 o 
   6   4   9    35018.98    34045.86    717.63 o 
   8   4   9      290.08      194.49    154.55 o 
  10   4   9    42021.03    43413.27   1014.13 o 
  12   4   9     3740.70     3811.05    242.37 o 
  14   4   9    29336.83    30682.60   1445.44 o 
  16   4   9     2809.06     2453.43    507.88 o 
 -25   5   9    20291.09    19702.29    678.18 o 
 -23   5   9    18778.81    18453.19    624.70 o 
 -21   5   9    19848.38    19588.67    627.03 o 
 -19   5   9    39214.31    36264.82    946.59 o 
 -17   5   9    16031.68    15109.16    497.82 o 
 -15   5   9    28160.47    27026.91    727.00 o 
 -13   5   9    16318.97    17182.04    432.39 o 
 -11   5   9    15424.19    15487.33    413.35 o 
  -9   5   9    27967.20    28747.22    605.65 o 
  -7   5   9    37131.04    35872.80    719.06 o 
  -5   5   9    25106.19    25055.03    481.47 o 
  -3   5   9    46557.30    47078.63    781.73 o 
  -1   5   9     9677.72     9980.11    244.24 o 
   1   5   9    17928.85    18690.17    374.47 o 
   3   5   9    17405.76    17158.02    356.09 o 
   5   5   9     9517.77     9555.13    230.26 o 
   7   5   9    37425.35    36927.45    877.16 o 
   9   5   9    21583.22    22750.80    766.97 o 
  11   5   9    23559.03    23184.13    581.73 o 
  13   5   9    27642.26    27350.56    671.86 o 
 -22   6   9    33689.70    32824.39    928.86 o 
 -20   6   9      107.57      -96.97    251.62 o 
 -18   6   9    73174.53    68400.37   1613.01 o 
 -16   6   9     1868.05     1716.62    176.58 o 
 -14   6   9   110230.36   106247.15   1933.04 o 
 -12   6   9        1.26      -29.18    101.18 o 
 -10   6   9    92710.17    92728.30   1688.79 o 
  -8   6   9      798.19     1060.28    118.30 o 
  -6   6   9    65670.05    67561.40   1098.38 o 
  -4   6   9      458.70      753.05    157.16 o 
  -2   6   9    67040.86    65814.42   1067.66 o 
   0   6   9       43.06      -25.40     81.99 o 
   2   6   9    92784.39    91224.16   1435.57 o 
   4   6   9     1918.30     2249.87    145.59 o 
   6   6   9    72439.69    71090.61   1334.67 o 
   8   6   9      659.45      350.80    164.16 o 
  10   6   9    43494.77    43564.98    928.96 o 
  12   6   9      166.95      -20.67    191.37 o 
 -19   7   9     2260.44     3082.68    282.41 o 
 -17   7   9     2280.52     2575.14    219.51 o 
 -15   7   9     5600.59     6124.99    322.32 o 
 -13   7   9     6750.76     7425.78    298.38 o 
 -11   7   9     9061.07     8878.49    312.17 o 
  -9   7   9     6244.53     6900.76    289.42 o 
  -7   7   9     6281.54     6908.45    236.84 o 
  -5   7   9     6034.62     6330.77    222.86 o 
  -3   7   9     4630.80     4679.09    195.49 o 
  -1   7   9    13869.23    12819.28    317.51 o 
   1   7   9     3996.91     3993.10    187.28 o 
   3   7   9     7897.26     7032.89    250.98 o 
   5   7   9     7201.37     7161.69    349.87 o 
   7   7   9     2190.75     2645.30    254.55 o 
 -16   8   9       92.27      -10.03    141.70 o 
 -14   8   9    74674.24    76641.57   1484.74 o 
 -12   8   9      716.75      832.61    144.28 o 
 -10   8   9    94915.98    95496.96   1551.46 o 
  -8   8   9      132.15      606.40    171.87 o 
  -6   8   9   105876.38   104492.30   1949.52 o 
  -4   8   9      648.66     1496.01    232.36 o 
  -2   8   9   100315.80    97534.13   1828.96 o 
   0   8   9        4.66      204.29    136.35 o 
   2   8   9    68711.94    67760.22   2002.96 o 
   4   8   9        9.73      131.73    158.25 o 
 -28   0  10    49801.31    48762.09   1223.72 o 
 -26   0  10     6519.81     6120.46    321.32 o 
 -24   0  10    83140.67    83007.57   3596.96 o 
 -22   0  10    18519.22    18497.07    580.65 o 
 -20   0  10    91316.87    88946.88   1950.51 o 
 -18   0  10    29390.76    28457.86    708.96 o 
 -16   0  10   122928.73   120700.55   2555.48 o 
 -14   0  10    15096.75    15310.70    415.29 o 
 -12   0  10   220245.17   226612.69   4673.81 o 
 -10   0  10    20740.55    21743.96    530.87 o 
  -8   0  10   156163.97   170107.50   3523.97 o 
  -6   0  10    13174.31    13790.04    372.67 o 
  -4   0  10   145316.47   152452.67   4776.85 o 
  -2   0  10    15964.17    15798.20    418.52 o 
   0   0  10   170067.31   165177.67   3444.53 o 
   2   0  10    22581.72    20767.48    545.29 o 
   4   0  10   137272.02   127403.46   2718.59 o 
   6   0  10    11234.95    10296.21    366.61 o 
   8   0  10   110776.31   104886.46   2365.97 o 
  10   0  10     9099.58     9246.34    578.33 o 
  12   0  10    95738.35    91258.77   3036.44 o 
  14   0  10     5191.21     5280.86    510.20 o 
  16   0  10    72474.66    73644.80   2617.59 o 
 -29   1  10       21.52      -80.37    148.44 o 
 -27   1  10       74.37      121.59    145.50 o 
 -25   1  10      571.84      530.00    114.23 o 
 -23   1  10     2568.66     2718.80    184.32 o 
 -21   1  10       12.25       15.92    128.73 o 
 -19   1  10     7486.31     6909.18    274.23 o 
 -17   1  10       79.88      124.54     64.52 o 
 -15   1  10     5262.92     5123.86    150.67 o 
 -13   1  10     6041.35     5821.73    154.99 o 
 -11   1  10    10129.55    10195.12    211.98 o 
  -9   1  10      991.10     1075.29     68.01 o 
  -7   1  10      730.55      638.67     58.16 o 
  -5   1  10      102.83       56.86     44.67 o 
  -3   1  10     2361.09     2301.06     81.51 o 
  -1   1  10     1301.16     1300.39     82.50 o 
   1   1  10     6514.00     6415.78    174.98 o 
   3   1  10      333.07      259.24     69.30 o 
   5   1  10     3660.58     3392.38    149.97 o 
   7   1  10      319.93      316.89     90.81 o 
   9   1  10     2715.57     2821.07    193.77 o 
  11   1  10       91.87      265.20    172.28 o 
  13   1  10     1998.96     2077.70    370.84 o 
  15   1  10      145.45       91.55    222.97 o 
  17   1  10     2393.94     2747.77    377.04 o 
 -28   2  10    46832.38    46291.05   1209.02 o 
 -26   2  10    12994.65    12608.93    657.69 o 
 -24   2  10    56769.45    56153.43   1863.90 o 
 -22   2  10    12064.84    11287.05    557.33 o 
 -20   2  10    96299.34    95907.25   1711.26 o 
 -18   2  10    16630.58    16528.48    327.74 o 
 -16   2  10   134036.89   132847.98   2076.71 o 
 -14   2  10    27934.95    28169.93    474.77 o 
 -12   2  10   117761.48   121851.20   2789.99 o 
 -10   2  10    15981.00    16543.53    390.42 o 
  -8   2  10   146300.97   153575.86   2258.18 o 
  -6   2  10    15693.95    15624.38    350.81 o 
  -4   2  10   131095.11   132012.59   1747.43 o 
  -2   2  10    11453.51    10945.37    180.18 o 
   0   2  10   126148.08   122795.34   1494.30 o 
   2   2  10    11245.95    11336.84    255.37 o 
   4   2  10   133106.30   129734.57   1962.76 o 
   6   2  10    15826.95    15866.05    407.54 o 
   8   2  10   101025.57   100287.02   1833.38 o 
  10   2  10     9812.17    10169.90    340.34 o 
  12   2  10    70773.19    69616.42   1707.37 o 
  14   2  10     5913.46     5880.63    380.65 o 
  16   2  10    48712.83    51119.02   1379.71 o 
 -27   3  10    18994.88    18062.89    632.83 o 
 -25   3  10      326.85      216.21    295.36 o 
 -23   3  10    15297.28    15040.64    519.74 o 
 -21   3  10      866.09      711.35    163.53 o 
 -19   3  10    20115.97    18963.18    609.69 o 
 -17   3  10     3449.79     3195.27    218.62 o 
 -15   3  10    30587.51    29951.36    758.55 o 
 -13   3  10    13663.78    13897.72    424.07 o 
 -11   3  10    29947.23    27447.39   1848.85 o 
  -9   3  10    30257.93    33212.58    940.13 o 
  -7   3  10    43899.27    46503.18    948.70 o 
  -5   3  10     6063.07     6653.76    151.09 o 
  -3   3  10    36980.15    37615.92    502.04 o 
  -1   3  10     1388.98     1314.61     72.41 o 
   1   3  10    24799.69    23902.42    351.83 o 
   3   3  10     2930.29     2947.46    168.97 o 
   5   3  10    17430.20    16647.68    421.31 o 
   7   3  10     2987.05     3386.84    205.04 o 
   9   3  10    12182.35    12438.44    376.62 o 
  11   3  10     7365.01     7467.25    312.77 o 
  13   3  10    15845.23    17649.75    642.38 o 
  15   3  10     7061.68     7182.65    429.89 o 
 -26   4  10    11799.34    12523.86    511.08 o 
 -24   4  10    40603.59    40098.55   1062.29 o 
 -22   4  10    10697.10    10917.46    438.44 o 
 -20   4  10    38907.18    37352.70    959.40 o 
 -18   4  10     4805.87     4954.41    281.73 o 
 -16   4  10    49760.92    47859.98   1142.20 o 
 -14   4  10     4002.28     4333.66    244.76 o 
 -12   4  10    83764.81    87748.53   1929.32 o 
 -10   4  10     7613.16     7826.14    251.26 o 
  -8   4  10    95092.15    95976.82   2511.87 o 
  -6   4  10    11916.72    12045.70    312.22 o 
  -4   4  10    98805.66    98994.54   1515.20 o 
  -2   4  10    24835.04    25310.14    454.46 o 
   0   4  10    64860.89    63137.10    901.86 o 
   2   4  10    15407.72    16099.32    300.64 o 
   4   4  10    39608.09    38781.16    796.64 o 
   6   4  10     4737.51     5300.55    239.04 o 
   8   4  10    45288.08    45868.87    943.89 o 
  10   4  10     4251.13     4584.37    263.39 o 
  12   4  10    42819.90    45456.23    973.67 o 
  14   4  10     3191.80     3540.12    341.42 o 
 -25   5  10     8528.96     7914.09    418.88 o 
 -23   5  10    40688.70    40070.64   1066.04 o 
 -21   5  10    15314.89    15084.49    532.06 o 
 -19   5  10    49615.05    46977.80   1167.86 o 
 -17   5  10    12588.10    11823.41    427.61 o 
 -15   5  10    60129.19    58929.68   1379.84 o 
 -13   5  10     2787.15     2873.34    210.10 o 
 -11   5  10    60521.84    62194.79   1482.60 o 
  -9   5  10     3278.26     3696.13    189.64 o 
  -7   5  10    43284.02    43246.47    735.03 o 
  -5   5  10    24971.12    24414.81    460.98 o 
  -3   5  10    39782.65    38852.34    665.40 o 
  -1   5  10    26674.63    25975.00    641.43 o 
   1   5  10    43871.62    44905.17    755.89 o 
   3   5  10    17839.42    16523.35    404.54 o 
   5   5  10    56600.38    54685.70   2728.55 o 
   7   5  10    14685.63    14174.91    411.03 o 
   9   5  10    59642.67    58453.38   1172.82 o 
  11   5  10     5799.96     6292.46    295.49 o 
  13   5  10    24285.54    24225.21    630.24 o 
 -22   6  10     1512.39     1232.44    231.15 o 
 -20   6  10    29989.32    29612.05    839.85 o 
 -18   6  10     4233.47     4063.12    290.30 o 
 -16   6  10    28059.24    28472.69    786.61 o 
 -14   6  10     4777.09     5011.81    244.67 o 
 -12   6  10    21905.29    22483.03    535.58 o 
 -10   6  10     4897.03     5251.28    231.00 o 
  -8   6  10    18722.00    20499.32    425.30 o 
  -6   6  10     3650.80     3967.67    178.08 o 
  -4   6  10    16683.51    16859.65    365.46 o 
  -2   6  10      229.19      214.58     88.61 o 
   0   6  10    29566.19    28133.86    602.32 o 
   2   6  10      652.81      487.91    106.72 o 
   4   6  10    33536.98    28813.01   1691.03 o 
   8   6  10    17537.97    17944.59    570.92 o 
  10   6  10     3453.71     3671.33    568.62 o 
 -19   7  10    51094.44    50526.70   1285.91 o 
 -17   7  10    10022.23    10434.46    437.85 o 
 -15   7  10    54158.57    54271.86   1102.47 o 
 -13   7  10    23636.90    23086.81    567.92 o 
 -11   7  10    67227.70    69949.18   1168.14 o 
  -9   7  10    22934.87    23345.38    489.66 o 
  -7   7  10    83846.57    84726.14   1370.08 o 
  -5   7  10    11540.77    11598.46    308.55 o 
  -3   7  10    79872.81    77874.65   1606.02 o 
  -1   7  10    15204.74    14892.13    353.46 o 
   1   7  10    67316.31    63086.30   1052.17 o 
   3   7  10    19970.59    19315.53    481.06 o 
   5   7  10    41714.64    41336.06   1037.29 o 
 -14   8  10      269.13      408.03    143.28 o 
 -12   8  10     2848.78     3500.11    210.80 o 
 -10   8  10       25.89       10.00    115.08 o 
  -8   8  10     2877.81     3209.14    196.34 o 
  -6   8  10      101.06      155.18    114.82 o 
  -4   8  10     3790.82     4122.51    243.69 o 
  -2   8  10     1766.33     1732.59    188.06 o 
   0   8  10     2250.53     2375.54    209.86 o 
   2   8  10     1443.97      995.51    206.68 o 
 -29   1  11    61175.80    63957.04   1271.05 o 
 -27   1  11      953.69      903.00    168.30 o 
 -25   1  11    85392.64    88450.69   2895.09 o 
 -23   1  11       74.38      139.72     90.90 o 
 -21   1  11   104115.48   103914.28   1597.29 o 
 -19   1  11     1120.59     1232.14     99.54 o 
 -17   1  11   121744.53   119091.78   2148.11 o 
 -15   1  11      548.58      564.50     70.22 o 
 -13   1  11   145916.95   151222.75   2235.75 o 
 -11   1  11      176.58      100.17     52.83 o 
  -9   1  11   223435.47   236182.31   3907.46 o 
  -7   1  11     1984.72     2863.34    190.59 o 
  -5   1  11   256081.39   274902.25   3997.13 o 
  -3   1  11     2095.16     2089.00    100.84 o 
  -1   1  11   176458.69   174063.52   2571.19 o 
   1   1  11     2437.49     2517.52    118.92 o 
   3   1  11   130576.27   121802.95   1844.32 o 
   5   1  11     3753.59     3563.22    157.08 o 
   7   1  11   108236.17   105240.00   1637.49 o 
   9   1  11     3620.50     3839.96    219.55 o 
  11   1  11    83779.55    83440.66   1990.06 o 
  13   1  11     3291.75     3628.58    322.44 o 
  15   1  11    64270.26    71629.49   2164.68 o 
 -28   2  11     4452.00     4757.80    338.41 o 
 -26   2  11     4748.60     4575.14    373.55 o 
 -24   2  11     4063.74     3888.14    449.04 o 
 -22   2  11     7261.48     7055.34    331.57 o 
 -20   2  11     6674.17     6204.94    238.42 o 
 -18   2  11     9774.85     9266.32    277.60 o 
 -16   2  11    19883.87    19972.95    369.40 o 
 -14   2  11     4753.87     4371.07    137.39 o 
 -12   2  11    17532.81    18605.45    337.33 o 
 -10   2  11     7076.05     7393.37    203.71 o 
  -8   2  11    12592.95    13930.79    728.93 o 
  -6   2  11    22414.38    24672.79    452.35 o 
  -4   2  11    13130.69    14062.77    243.97 o 
  -2   2  11    23286.33    23531.77    368.99 o 
   0   2  11     4563.30     4191.04    148.11 o 
   2   2  11    22074.78    22024.26    466.10 o 
   4   2  11     2827.62     2489.42    167.78 o 
   6   2  11    14378.86    15710.31    822.66 o 
   8   2  11     3746.77     3768.86    218.05 o 
  10   2  11     5868.55     6310.42    282.98 o 
  12   2  11     1562.01     1435.43    396.78 o 
  14   2  11     3718.22     3915.94    349.79 o 
 -27   3  11     1649.13     1558.33    242.04 o 
 -25   3  11    49205.61    48165.43   1218.51 o 
 -23   3  11      113.15       12.33    146.85 o 
 -21   3  11    85245.26    82640.69   2659.40 o 
 -19   3  11     3596.49     3344.98    315.88 o 
 -17   3  11   129266.35   126307.41   2722.24 o 
 -15   3  11      532.53      521.42    126.00 o 
 -13   3  11   161582.14   174449.59   3675.98 o 
 -11   3  11      134.23      152.04     62.35 o 
  -9   3  11   109521.52   108918.95   1880.56 o 
  -7   3  11      204.90       50.78    158.33 o 
  -5   3  11    92566.88    92213.33   1248.04 o 
  -3   3  11     4049.37     3850.28    109.13 o 
  -1   3  11   152064.56   148566.23   2472.24 o 
   1   3  11     5987.31     5904.26    184.70 o 
   3   3  11   140146.11   142930.11   2523.28 o 
   5   3  11     4545.32     4788.23    223.76 o 
   7   3  11    87504.12    86608.08   1614.87 o 
   9   3  11     2346.42     2470.34    197.43 o 
  11   3  11    61755.91    62661.62   1255.96 o 
  13   3  11      858.39     1169.57    288.78 o 
 -26   4  11    10476.95    10327.32    594.20 o 
 -24   4  11    19521.75    18573.52    610.08 o 
 -22   4  11    18457.43    17899.47    891.11 o 
 -20   4  11    19830.62    19853.65    604.72 o 
 -18   4  11    19487.25    19168.17    571.37 o 
 -16   4  11    10883.86    11719.29    415.20 o 
 -14   4  11    30316.96    31342.88   1656.80 o 
 -12   4  11    28581.20    29874.16    764.31 o 
 -10   4  11    35822.02    37102.54    872.75 o 
  -8   4  11    39202.04    40831.80    798.00 o 
  -6   4  11    35327.48    35784.04    632.94 o 
  -4   4  11    26897.30    27816.28    495.48 o 
  -2   4  11    44243.22    43113.98    714.46 o 
   0   4  11    21969.36    22215.71    612.40 o 
   2   4  11    33789.82    31928.89    679.35 o 
   4   4  11    13788.88    14941.42    402.98 o 
   6   4  11    29281.07    29663.33    721.62 o 
   8   4  11     8458.67     9293.68    388.53 o 
  10   4  11    26776.93    27201.50    877.79 o 
  12   4  11     9643.05     9995.00    377.12 o 
 -25   5  11    26702.73    25618.53    790.15 o 
 -23   5  11     3067.12     3607.31    298.28 o 
 -21   5  11    38863.52    37250.28    989.48 o 
 -19   5  11       25.13       93.49    144.30 o 
 -17   5  11    55480.92    52186.41   1261.57 o 
 -15   5  11      174.19      164.14    133.80 o 
 -13   5  11    65037.67    64730.07   1227.17 o 
 -11   5  11      234.49      151.15    102.22 o 
  -9   5  11   100259.12   101226.77   2342.50 o 
  -7   5  11     1446.68     2241.72    190.64 o 
  -5   5  11   101511.57   102211.80   1580.91 o 
  -3   5  11      609.62      684.32     97.66 o 
  -1   5  11    57260.34    56119.58   1010.42 o 
   1   5  11     1903.42     1860.88    360.66 o 
   5   5  11     2633.48     2747.65    282.59 o 
   7   5  11    41266.62    41524.53    884.19 o 
   9   5  11     4085.86     3990.34    250.91 o 
  11   5  11    31726.80    32531.71    766.32 o 
 -22   6  11    17482.01    17419.94    601.71 o 
 -20   6  11    26140.91    24836.11   1304.54 o 
 -18   6  11    31769.27    30206.43    841.13 o 
 -16   6  11    40171.10    39070.00   1006.14 o 
 -14   6  11    47715.87    47115.20    969.50 o 
 -12   6  11    24119.18    24607.85    573.32 o 
 -10   6  11    60406.32    61526.83   1180.34 o 
  -8   6  11    22514.54    23772.13    477.19 o 
  -6   6  11    53004.33    54759.75    920.86 o 
  -4   6  11    29763.11    28875.95    598.63 o 
  -2   6  11    40348.47    40882.46    716.97 o 
   0   6  11    29355.05    28415.36    619.69 o 
   2   6  11    43269.21    42040.10   1038.17 o 
   4   6  11    26219.64    25826.83    716.15 o 
   6   6  11    32439.10    30508.00   1509.31 o 
   8   6  11    15819.20    15970.85   1085.44 o 
 -19   7  11        2.02      105.45    295.36 o 
 -17   7  11     9073.48     9718.93    450.59 o 
 -15   7  11        2.86      -82.70    129.69 o 
 -13   7  11    16296.69    17116.51    467.89 o 
 -11   7  11      183.02      156.82    113.62 o 
  -9   7  11    15369.20    16273.28    441.69 o 
  -7   7  11       31.95       47.27    104.75 o 
  -5   7  11    15133.50    14731.30    355.86 o 
  -3   7  11      506.55      321.87    109.88 o 
  -1   7  11    16533.81    15150.33    410.61 o 
   1   7  11       45.33       23.66    112.25 o 
   3   7  11    13278.25    12658.79    534.20 o 
   5   7  11      265.57      200.02    157.88 o 
 -14   8  11    37569.11    38241.94    748.36 o 
 -12   8  11    32509.13    34255.85    679.34 o 
 -10   8  11    36389.25    39281.05    746.72 o 
  -8   8  11    29493.26    30579.02    614.33 o 
  -6   8  11    44384.37    45858.29    831.69 o 
  -4   8  11    25387.89    25261.23    734.21 o 
  -2   8  11    42292.82    42330.02   1637.84 o 
   0   8  11    24860.83    24009.93    728.02 o 
 -28   0  12     6246.19     6790.56    573.69 o 
 -26   0  12    69950.66    71220.11   1649.80 o 
 -24   0  12     6918.01     7173.58    325.91 o 
 -22   0  12   110114.75   106272.91   4885.24 o 
 -20   0  12     6730.93     6510.09    281.24 o 
 -18   0  12   110061.03   111814.07   2395.52 o 
 -16   0  12    36835.90    36984.21    872.83 o 
 -14   0  12   147158.44   147959.77   3099.91 o 
 -12   0  12    75569.66    81637.38   2732.56 o 
 -10   0  12   236614.11   255676.36   5271.71 o 
  -8   0  12    68988.46    76221.33   4812.08 o 
  -6   0  12   202238.05   216840.06   6142.17 o 
  -4   0  12    82279.79    85919.52   1888.29 o 
  -2   0  12   178730.66   173765.81   3994.13 o 
   0   0  12    48174.52    45845.66   1061.27 o 
   2   0  12   122910.26   119141.13   2558.36 o 
   4   0  12    44713.98    43008.24   1036.45 o 
   6   0  12    64604.89    63596.36   1476.14 o 
   8   0  12    68077.48    64222.15   1509.30 o 
  10   0  12    43274.24    43529.74   1644.41 o 
  12   0  12    55571.88    54403.46   2004.42 o 
  14   0  12    30900.01    36944.34   1541.44 o 
 -29   1  12      179.10      -25.86    154.25 o 
 -27   1  12      794.91     1063.98    168.59 o 
 -25   1  12      186.45     -107.29    120.50 o 
 -23   1  12      820.48     1039.90    142.35 o 
 -21   1  12     2210.30     2321.98    134.43 o 
 -19   1  12      229.79      239.02     76.72 o 
 -17   1  12      643.21      704.21     81.92 o 
 -15   1  12     7725.47     7488.13    190.46 o 
 -13   1  12       22.48       28.86     53.31 o 
 -11   1  12     8669.15     8722.98    200.90 o 
  -9   1  12       15.83      -82.74     58.67 o 
  -7   1  12      818.72     1036.80     79.52 o 
  -5   1  12       15.93      -77.38     51.59 o 
  -3   1  12     5396.66     5373.04    160.10 o 
  -1   1  12     2483.07     2602.60    121.77 o 
   1   1  12     9253.80     9097.52    229.46 o 
   3   1  12      436.11      458.67     88.09 o 
   5   1  12     1845.25     2049.76    138.21 o 
   7   1  12      424.05      275.64    101.35 o 
   9   1  12     1171.72     1235.71    191.22 o 
  11   1  12      153.30      -39.34    175.47 o 
  13   1  12      798.87      753.89    241.30 o 
  15   1  12      120.80      194.84    238.64 o 
 -28   2  12    14809.34    14316.33    648.01 o 
 -26   2  12    50644.96    50231.67   1256.24 o 
 -24   2  12    24361.30    24118.18    700.83 o 
 -22   2  12    62015.69    60140.64   1412.90 o 
 -20   2  12    39462.13    39026.70    969.40 o 
 -18   2  12   112138.44   110963.69   1947.21 o 
 -16   2  12    28637.78    29638.72    605.42 o 
 -14   2  12   120358.99   120715.13   1804.28 o 
 -12   2  12    25645.67    25388.18    602.88 o 
 -10   2  12    84670.30    85463.76   1772.87 o 
  -8   2  12    36775.17    36308.02    596.90 o 
  -6   2  12    87043.77    90308.05   1565.24 o 
  -4   2  12    32186.55    30564.00    521.89 o 
  -2   2  12    75289.91    74695.91   1330.99 o 
   0   2  12    54919.95    52904.08    967.84 o 
   2   2  12    85424.64    82342.76   1290.28 o 
   4   2  12    49255.43    47655.95    807.54 o 
   6   2  12    82668.23    80349.39   1504.13 o 
   8   2  12    22564.22    21762.50    563.79 o 
  10   2  12    56935.54    57340.32   1162.95 o 
  12   2  12    16761.25    17187.20    631.81 o 
  14   2  12    39364.75    42497.93   1789.58 o 
 -27   3  12    16686.71    16308.67    582.50 o 
 -25   3  12     2278.60     2295.87    243.68 o 
 -23   3  12    16461.84    16716.33    865.18 o 
 -21   3  12      343.46      469.93    150.03 o 
 -19   3  12    26666.91    25935.34    706.43 o 
 -17   3  12      200.50       63.85    119.72 o 
 -15   3  12    24090.83    23534.73    639.15 o 
 -13   3  12       74.75      -46.11     52.02 o 
 -11   3  12    22078.89    23489.84    622.09 o 
  -9   3  12      191.93      585.15    310.73 o 
  -7   3  12    27533.82    27284.04    546.74 o 
  -5   3  12     2221.31     2291.76     98.97 o 
  -3   3  12    16291.75    15692.18    343.34 o 
  -1   3  12      984.02     1032.29     95.30 o 
   1   3  12    19066.35    18663.80    419.05 o 
   3   3  12     3514.97     3821.00    201.39 o 
   5   3  12    23266.19    22616.00    542.29 o 
   7   3  12     3627.85     3408.37    216.79 o 
   9   3  12    20905.95    21222.41    548.75 o 
  11   3  12      473.96      461.15    161.03 o 
  13   3  12    16888.67    17413.17    659.90 o 
 -26   4  12    36244.06    34850.98    970.88 o 
 -24   4  12     8738.89     8888.82    409.70 o 
 -22   4  12    39325.36    37722.31   1105.95 o 
 -20   4  12    10964.16    10989.42    585.69 o 
 -18   4  12    28101.03    27497.44   1114.08 o 
 -16   4  12    15191.73    15618.26    520.27 o 
 -14   4  12    40013.19    41340.89   1011.83 o 
 -12   4  12    17726.49    16919.24    508.28 o 
 -10   4  12    73277.29    75868.13   1389.07 o 
  -8   4  12    25418.82    26193.84    560.86 o 
  -6   4  12    87501.17    86163.38   1340.14 o 
  -4   4  12    36771.05    35908.59    615.81 o 
   2   4  12    37840.74    36009.69   2254.43 o 
   4   4  12    17814.06    18532.71    475.35 o 
   6   4  12    31830.84    32639.55   1252.69 o 
   8   4  12    19321.41    18980.79    665.43 o 
  10   4  12    26990.52    26352.81    654.82 o 
  12   4  12    13717.03    15041.34    474.78 o 
 -25   5  12     3748.06     3681.74    308.89 o 
 -23   5  12    42567.27    39829.26   1401.70 o 
 -21   5  12     5390.87     5402.29    322.20 o 
 -19   5  12    49142.31    47319.05   1179.86 o 
 -17   5  12    10903.49    10620.44    410.31 o 
 -15   5  12    54027.76    55353.83   1315.77 o 
 -13   5  12    17717.14    18153.94    552.41 o 
 -11   5  12    65928.77    69713.73   1307.28 o 
  -9   5  12    11338.69    12050.73    344.41 o 
  -7   5  12    90527.34    95626.08   1495.27 o 
  -5   5  12     2877.22     3042.88    151.80 o 
  -3   5  12    93968.35    95440.12   1719.24 o 
  -1   5  12     2348.31     2324.45    246.20 o 
   1   5  12    70340.60    69081.24   1580.26 o 
   3   5  12      895.85      999.04    168.06 o 
   5   5  12    63921.45    60831.73   1432.87 o 
   7   5  12      556.27      562.58    152.01 o 
   9   5  12    49170.86    48876.13   1131.27 o 
 -22   6  12    17623.05    17071.21    604.33 o 
 -20   6  12     7602.47     7241.19    373.41 o 
 -18   6  12    21099.16    21020.29    888.01 o 
 -16   6  12     7321.28     6988.64    343.70 o 
 -14   6  12    24097.71    23265.27    560.46 o 
 -12   6  12     7877.32     7822.87    290.45 o 
 -10   6  12    24942.40    26246.34    522.13 o 
  -8   6  12     7375.22     7554.16    240.39 o 
  -6   6  12    21026.67    22152.98    452.27 o 
  -4   6  12     9256.76     9010.63    254.94 o 
  -2   6  12    21448.31    20321.92   1063.19 o 
   0   6  12    12624.50    12544.27    438.50 o 
   2   6  12    24888.88    22946.69    659.28 o 
   4   6  12     9506.87     9690.27    392.44 o 
   6   6  12    13355.28    13144.38    482.80 o 
   8   6  12     8430.75     8724.03    465.68 o 
 -19   7  12    45413.21    44395.64   1160.50 o 
 -17   7  12     3631.96     3815.07    291.78 o 
 -15   7  12    67593.67    64636.58   1277.44 o 
 -13   7  12     2828.92     3131.04    219.42 o 
 -11   7  12    84486.97    85902.93   1661.57 o 
  -9   7  12     6264.08     6505.61    242.92 o 
  -7   7  12    76580.02    75955.02   1250.49 o 
  -5   7  12     8920.54     8413.74    310.43 o 
  -3   7  12    73855.08    72343.29   1374.13 o 
  -1   7  12     4813.24     4076.06    275.15 o 
   1   7  12    70205.41    64682.96   1518.90 o 
   3   7  12     1824.31     2054.28    216.98 o 
 -12   8  12     1441.93     1739.62    174.99 o 
 -10   8  12     4785.59     5478.88    248.70 o 
  -8   8  12     1622.74     1783.43    169.97 o 
  -6   8  12     4906.61     5070.42    229.09 o 
  -4   8  12     1090.43     1177.17    166.26 o 
  -2   8  12     5918.38     6593.05    354.93 o 
 -29   1  13    42532.77    44755.10    948.93 o 
 -27   1  13    29649.23    30401.16    690.58 o 
 -25   1  13    54287.69    53782.33   1056.84 o 
 -23   1  13    31439.17    33075.21    703.81 o 
 -21   1  13    70984.32    72137.44   1328.60 o 
 -19   1  13    44476.91    45210.55    749.88 o 
 -17   1  13    87694.99    89958.91   1380.16 o 
 -15   1  13    52620.30    53072.00    846.54 o 
 -13   1  13    97002.98   100613.11   1521.01 o 
 -11   1  13    49011.77    49713.15    793.74 o 
  -9   1  13   114590.55   120803.41   1808.95 o 
  -7   1  13    54854.35    57108.99   1288.80 o 
  -5   1  13   122956.42   122964.41   2046.42 o 
  -3   1  13    51952.00    51218.95    825.99 o 
  -1   1  13   122326.78   122842.30   1857.64 o 
   1   1  13    32581.02    31157.81    556.49 o 
   3   1  13   111135.91   107976.03   1667.86 o 
   5   1  13    24612.91    25495.14    618.07 o 
   7   1  13    72798.30    73612.78   1208.41 o 
   9   1  13    21244.18    20934.11    543.38 o 
  11   1  13    54150.64    56679.22   1860.03 o 
  13   1  13    13991.79    14659.65    825.30 o 
 -28   2  13     7485.91     7278.16    383.29 o 
 -26   2  13      308.69      157.08    199.75 o 
 -24   2  13     8956.77     9058.66    465.30 o 
 -22   2  13     2250.89     2407.02    299.23 o 
 -20   2  13     4940.63     5108.18    382.85 o 
 -18   2  13     3570.68     3493.21    288.87 o 
 -16   2  13     1077.67      912.01    116.12 o 
 -14   2  13       87.96       72.03     84.99 o 
 -12   2  13     7151.31     7062.57    385.75 o 
 -10   2  13      341.77      409.41     68.52 o 
  -8   2  13    36770.90    38703.17    637.71 o 
  -6   2  13     1055.14     1102.83     95.43 o 
  -4   2  13    17612.55    17818.41    347.84 o 
  -2   2  13       20.25       13.92     65.91 o 
   0   2  13      972.91     1241.07    107.29 o 
   2   2  13      992.64      941.56    110.10 o 
   4   2  13     3496.40     3799.56    176.38 o 
   6   2  13      703.89      670.61    138.66 o 
   8   2  13     7117.83     7101.99    299.59 o 
  10   2  13      784.46      800.69    171.51 o 
  12   2  13     5432.59     5846.47    400.46 o 
 -27   3  13    14023.71    13732.78    523.70 o 
 -25   3  13    46375.47    46072.43   1175.76 o 
 -23   3  13    22386.39    22999.58    683.91 o 
 -21   3  13    57370.25    56685.32   1351.89 o 
 -19   3  13    12781.97    12766.63    445.11 o 
 -17   3  13    56006.59    55268.26   1298.04 o 
 -15   3  13    15063.60    15057.17    472.14 o 
 -13   3  13    59343.46    59299.00   2816.95 o 
 -11   3  13    33624.53    33784.06    840.59 o 
  -9   3  13    55164.37    57801.34   1964.55 o 
  -7   3  13    21333.97    20061.66   1223.44 o 
  -5   3  13    56855.74    54306.32   1002.63 o 
  -3   3  13    17331.80     9013.31    500.14 o 
  -1   3  13    41701.70    40547.92    694.79 o 
   1   3  13    34057.79    33385.71    602.46 o 
   3   3  13    28486.58    27811.46    628.34 o 
   5   3  13    31401.89    30440.31    685.92 o 
   7   3  13    48004.89    47975.70   1474.75 o 
   9   3  13    18511.27    17951.89    499.54 o 
  11   3  13    41927.50    42534.41    942.61 o 
 -26   4  13     4742.45     5086.20    339.42 o 
 -24   4  13    26345.98    25077.11    750.23 o 
 -22   4  13      332.04      437.03    185.04 o 
 -20   4  13    42541.16    40884.09   1043.16 o 
 -18   4  13       50.59      -31.78    244.26 o 
 -16   4  13    69917.86    68550.96   1576.10 o 
 -14   4  13     3256.47     3457.58    232.86 o 
 -12   4  13    52815.02    52213.14   1232.85 o 
 -10   4  13     1242.47     1510.16    171.87 o 
  -8   4  13    17617.04    17578.13    423.31 o 
  -6   4  13      247.65      266.48     84.00 o 
  -4   4  13    35619.24    36325.08    900.49 o 
  -2   4  13     3069.64     3079.79    310.46 o 
   0   4  13    69837.28    66308.34   1519.48 o 
   2   4  13     8894.85     8734.37    351.68 o 
   4   4  13    40227.47    38946.94   1104.63 o 
   6   4  13     5028.64     4817.69    255.48 o 
   8   4  13    26847.08    28130.18    678.18 o 
  10   4  13      135.63      -13.30    152.47 o 
 -23   5  13     8190.56     7442.49    384.26 o 
 -21   5  13    14372.93    14676.30    712.66 o 
 -19   5  13    18064.50    16985.14    559.30 o 
 -17   5  13    36449.70    37765.82    976.20 o 
 -15   5  13    12975.81    13354.42    465.58 o 
 -13   5  13    50711.60    48101.17   1167.64 o 
 -11   5  13     3060.53     4097.46    210.77 o 
  -9   5  13    40278.53    43518.19    871.02 o 
  -7   5  13    16474.68    17417.33    372.69 o 
  -5   5  13    19555.32    17661.90   1513.70 o 
  -3   5  13    30469.59    28145.00    749.18 o 
  -1   5  13    24052.39    23110.01    649.45 o 
   1   5  13    13829.16    13432.15    457.26 o 
   3   5  13    32116.76    30379.75   1092.40 o 
   5   5  13     6398.74     6637.89    331.31 o 
   7   5  13    15282.54    15652.89    579.11 o 
   9   5  13     5766.17     5815.06    395.26 o 
 -22   6  13      109.79       59.80    179.44 o 
 -20   6  13    60799.39    57435.16   1477.96 o 
 -18   6  13      884.06     1302.34    206.07 o 
 -16   6  13    58914.17    57641.44   1393.76 o 
 -14   6  13      626.62      753.15    174.11 o 
 -12   6  13    72060.04    72000.09   1372.63 o 
 -10   6  13     4640.41     5743.23    276.69 o 
  -8   6  13   105111.20   104165.64   1642.10 o 
  -6   6  13     7669.41     7572.19    283.59 o 
  -4   6  13    82728.44    82181.56   2088.03 o 
  -2   6  13     4123.63     3995.19    257.21 o 
   0   6  13    62595.63    59084.61   1398.13 o 
   2   6  13     2285.23     2659.80    229.93 o 
   4   6  13    67743.64    64736.70   1536.03 o 
   6   6  13     4819.42     4861.62    315.55 o 
 -17   7  13     8211.94     8532.58    402.34 o 
 -15   7  13     4382.57     5066.21    270.69 o 
 -13   7  13     3233.79     3843.08    212.36 o 
 -11   7  13     8345.67     7844.23    269.40 o 
  -9   7  13     5443.92     6075.83    238.95 o 
  -7   7  13     1225.90     1388.78    168.61 o 
  -5   7  13    13663.22    13421.77    392.00 o 
  -3   7  13      147.74      172.55    112.78 o 
  -1   7  13    10438.96    10420.14    415.54 o 
   1   7  13     2400.55     2443.17    235.95 o 
   3   7  13     8446.91     8155.65    380.89 o 
 -10   8  13     1746.14     2481.33    231.09 o 
  -8   8  13    51353.05    52026.27   1070.06 o 
  -6   8  13     1048.58     1254.70    176.44 o 
 -28   0  14     6081.44     6444.49    560.53 o 
 -26   0  14    58118.80    61909.39   2097.32 o 
 -24   0  14    15156.46    15977.80    505.41 o 
 -22   0  14    71848.38    74010.92   1668.26 o 
 -20   0  14    12995.67    13437.83    427.95 o 
 -18   0  14   116106.77   118509.61   2539.29 o 
 -16   0  14      825.84     1015.86    133.59 o 
 -14   0  14   213288.56   224244.88   4658.92 o 
 -12   0  14      377.14      440.02    103.01 o 
 -10   0  14   172547.58   184608.31   6119.33 o 
  -8   0  14     3920.50     4583.16    409.94 o 
  -6   0  14   145683.73   144578.19   5448.09 o 
  -4   0  14    12559.19    12361.31    386.75 o 
  -2   0  14   183753.59   186811.08   3924.18 o 
   0   0  14    11222.69    11268.57    387.36 o 
   2   0  14   124205.32   121497.30   2635.67 o 
   4   0  14       37.32      138.09    232.65 o 
   6   0  14    85435.36    84546.84   1930.00 o 
   8   0  14      601.46      582.98    178.84 o 
  10   0  14    73481.93    77408.23   2686.50 o 
  12   0  14      577.61      435.10    326.71 o 
 -29   1  14      405.30      241.12    151.30 o 
 -27   1  14      272.06      159.03    136.82 o 
 -25   1  14     2414.45     2161.88    183.79 o 
 -23   1  14      205.63      439.81    145.64 o 
 -21   1  14     2326.16     2301.26    168.97 o 
 -19   1  14      366.38      476.80    114.17 o 
 -17   1  14     1382.23     1430.93    105.50 o 
 -15   1  14     2004.18     2007.48    113.24 o 
 -13   1  14     8954.65     8953.29    217.65 o 
 -11   1  14     1583.86     1755.57    102.02 o 
  -9   1  14     5717.17     5835.76    170.14 o 
  -7   1  14     4338.69     4412.47    150.63 o 
  -5   1  14     2767.17     2589.35    124.43 o 
  -3   1  14     3881.65     3944.71    212.88 o 
  -1   1  14     7221.98     7197.43    208.17 o 
   1   1  14       40.27      154.77     86.01 o 
   3   1  14     1196.35     1190.22    126.18 o 
   5   1  14     1884.31     2089.23    150.78 o 
   7   1  14      132.72      196.70    113.72 o 
   9   1  14     6284.25     5718.05    282.60 o 
  11   1  14       71.79     -194.96    197.09 o 
 -28   2  14     2747.16     2953.16    389.43 o 
 -26   2  14    67957.72    68800.38   1631.28 o 
 -24   2  14      899.94      966.76    181.91 o 
 -22   2  14    93372.96    94090.98   2105.19 o 
 -20   2  14      695.85      767.60    153.68 o 
 -18   2  14   111930.77   114111.25   2485.38 o 
 -16   2  14     4268.50     4233.35    248.36 o 
 -14   2  14    86313.34    90180.47   2152.52 o 
 -12   2  14     2752.55     3084.86    129.00 o 
 -10   2  14   100661.60   103036.87   1627.04 o 
  -8   2  14     1666.83     2238.56    206.60 o 
  -6   2  14   100772.34   103057.85   1570.55 o 
  -4   2  14     1163.47     1074.66     97.12 o 
  -2   2  14    72241.81    70990.52   1125.46 o 
   0   2  14     1293.76     1220.82    111.51 o 
   2   2  14    87060.66    84469.32   1341.29 o 
   4   2  14     7580.45     7654.32    243.93 o 
   6   2  14    85649.82    80699.48   1532.01 o 
   8   2  14     5053.55     4865.96    264.28 o 
  10   2  14    67545.25    68460.81   1403.63 o 
 -27   3  14     4555.33     4647.75    328.13 o 
 -25   3  14    12482.11    12600.29    483.47 o 
 -23   3  14     8214.27     7898.82    368.06 o 
 -21   3  14    22120.17    21808.96    648.57 o 
 -19   3  14    13327.04    12993.96    452.33 o 
 -17   3  14    33012.92    33280.82    857.47 o 
 -15   3  14     7835.43     8133.66    333.70 o 
 -13   3  14    15970.86    16272.65    723.50 o 
 -11   3  14     7693.46     8068.90    356.52 o 
  -9   3  14     9436.52     9106.69    338.61 o 
  -7   3  14     6638.44     3127.02    219.10 o 
  -5   3  14     9879.46     9134.90    330.65 o 
  -3   3  14     8512.52     8314.38    255.21 o 
  -1   3  14    13002.37    12638.76    298.93 o 
   1   3  14    18082.23    17220.49    377.51 o 
   3   3  14    24310.96    24297.05    745.11 o 
   5   3  14     9365.82     8684.41    321.89 o 
   7   3  14    17551.50    17482.53    513.91 o 
   9   3  14     3436.04     3758.47    363.07 o 
 -26   4  14    32610.03    30027.41    870.19 o 
 -24   4  14     2792.84     3097.65    272.29 o 
 -22   4  14    49998.37    50691.70   1263.49 o 
 -20   4  14     5979.95     5550.36    313.17 o 
 -18   4  14    48223.98    45989.54   1134.89 o 
 -16   4  14     7460.84     7851.05    606.98 o 
 -14   4  14    58515.77    56857.48   1803.13 o 
 -12   4  14     9801.36     9987.61    516.01 o 
 -10   4  14    77495.51    81863.56   1838.30 o 
  -8   4  14     3111.50     3498.18    240.92 o 
  -6   4  14    90857.65    88907.86   1974.67 o 
  -4   4  14       49.46      101.06    119.27 o 
  -2   4  14    84023.18    84526.03   2062.87 o 
   0   4  14       47.47       56.74     95.91 o 
   2   4  14    60803.69    57272.24   1360.08 o 
   4   4  14      178.84        8.80    124.09 o 
   6   4  14    49570.89    50073.50   1044.02 o 
   8   4  14     1167.74     1067.99    184.89 o 
 -23   5  14     6864.26     6610.15    368.27 o 
 -21   5  14    32951.40    32005.18   1067.24 o 
 -19   5  14    12083.88    12083.70    682.08 o 
 -17   5  14    34401.63    35942.36   1193.83 o 
 -15   5  14    25125.51    24196.05    693.47 o 
 -13   5  14    48230.95    50964.38   1236.95 o 
 -11   5  14    31357.54    31849.35    844.01 o 
  -9   5  14    66117.19    66672.58   1437.51 o 
  -7   5  14    28161.90    27430.71    746.94 o 
  -5   5  14    63237.30    57345.77   1351.74 o 
  -3   5  14    25187.86    23455.29    664.03 o 
  -1   5  14    36233.73    34009.85   1493.06 o 
   1   5  14    20291.15    18867.76    579.29 o 
   3   5  14    17133.88    17860.36    574.02 o 
   5   5  14    22068.97    21250.64    655.48 o 
   7   5  14    16335.59    16573.64    578.99 o 
 -20   6  14     1320.56     1480.13    229.43 o 
 -18   6  14    24483.07    23991.98    722.96 o 
 -16   6  14      210.59      178.61    157.18 o 
 -14   6  14    40118.50    40385.88   1042.07 o 
 -12   6  14       31.82      154.82    239.78 o 
 -10   6  14    32796.12    32502.69    618.80 o 
  -8   6  14     1159.78     1193.47    156.20 o 
  -6   6  14    26698.45    26080.35   1094.73 o 
  -4   6  14     4418.72     3945.30    264.09 o 
  -2   6  14    27962.70    27521.05    765.03 o 
   0   6  14     1613.58     1539.19    200.77 o 
   2   6  14    21535.17    21647.18    659.08 o 
   4   6  14       13.32     -117.95    150.82 o 
 -17   7  14    26959.94    26243.79    782.46 o 
 -15   7  14    17180.68    17545.33    591.00 o 
 -13   7  14    35172.15    35750.09    696.13 o 
 -11   7  14    19615.40    20855.40    471.38 o 
  -9   7  14    34188.75    34842.48    819.01 o 
  -7   7  14    27456.72    24857.69    707.18 o 
  -5   7  14    29056.59    29985.35   1279.76 o 
  -3   7  14    23041.81    21335.92    650.02 o 
  -1   7  14    33042.09    32067.27    873.90 o 
 -29   1  15      713.46      414.37    322.46 o 
 -27   1  15    65738.72    62416.12   4673.82 o 
 -25   1  15     1300.44     1627.24    177.52 o 
 -23   1  15    93886.20    95438.89   1729.78 o 
 -21   1  15     1730.11     1910.16    158.94 o 
 -19   1  15   125525.23   129084.69   2258.41 o 
 -17   1  15     1833.49     2181.90    122.61 o 
 -15   1  15   141788.31   151943.28   2267.41 o 
 -13   1  15     6110.06     6290.98    216.18 o 
 -11   1  15   170775.48   181013.02   2680.44 o 
  -9   1  15    11795.39    13040.52    446.21 o 
  -7   1  15   180496.05   184128.38   2730.75 o 
  -5   1  15    17134.32    17560.90    388.43 o 
  -3   1  15   139416.11   138728.09   2095.79 o 
  -1   1  15    22714.38    23054.90    582.87 o 
   1   1  15   103303.89   103068.98   1838.95 o 
   3   1  15    17696.74    16766.79    377.96 o 
   5   1  15    82791.89    80322.67   1308.52 o 
   7   1  15    10813.85    10991.85    320.14 o 
   9   1  15    59563.84    60101.00   1229.90 o 
 -28   2  15     4215.61     4402.82    479.62 o 
 -26   2  15     1712.05     1866.95    232.48 o 
 -24   2  15     4873.71     5083.93    307.91 o 
 -22   2  15      117.08        4.03     92.85 o 
 -20   2  15     4447.83     5205.49    286.54 o 
 -18   2  15      119.54      -30.03     82.80 o 
 -16   2  15     2416.93     2819.62    212.42 o 
 -14   2  15      839.80      852.41    113.90 o 
 -12   2  15     9250.26     9922.45    404.33 o 
 -10   2  15     5262.32     5690.33    179.36 o 
  -8   2  15    18072.43    18773.20    370.10 o 
  -6   2  15     5934.54     5669.62    181.82 o 
  -4   2  15     8938.45     9256.46    240.68 o 
  -2   2  15     1413.38     1307.87    117.67 o 
   0   2  15     4360.38     4524.00    183.54 o 
   2   2  15      744.70      936.92    119.53 o 
   4   2  15     3801.95     4226.40    320.72 o 
   6   2  15     2318.65     2640.39    324.37 o 
   8   2  15     3393.64     3468.75    249.00 o 
  10   2  15     1118.89      975.12    196.18 o 
 -27   3  15    46318.84    45054.90   1173.75 o 
 -25   3  15     2668.86     2894.33    267.97 o 
 -23   3  15    54233.44    53373.63   1511.64 o 
 -21   3  15     3575.56     3772.32    264.70 o 
 -19   3  15    60218.76    58558.71   1384.82 o 
 -17   3  15     7264.02     6718.40    350.33 o 
 -15   3  15    94195.23    96830.73   2236.30 o 
 -13   3  15     6108.61     5620.29    281.83 o 
 -11   3  15    87467.83    89269.29   2711.27 o 
  -9   3  15     6897.67     8317.23    623.62 o 
  -7   3  15    65302.05    67218.89   1533.01 o 
  -5   3  15     8368.26     5234.41    317.42 o 
  -3   3  15    79031.14    76225.62   1632.94 o 
  -1   3  15     6008.10     5940.01    228.71 o 
   1   3  15    72287.30    68290.73   1122.71 o 
   3   3  15     8350.07     8541.47    446.07 o 
   5   3  15    51577.79    51366.88   1061.64 o 
   7   3  15     9851.25     9875.25    364.62 o 
   9   3  15    46472.77    47493.71   1029.65 o 
 -26   4  15     4340.49     4601.06    329.63 o 
 -24   4  15    23717.71    24521.21    747.40 o 
 -22   4  15    13182.21    12953.84    486.25 o 
 -20   4  15    26821.78    26583.63    758.66 o 
 -18   4  15    17254.76    17179.51    549.25 o 
 -16   4  15    38572.25    37954.39    970.11 o 
 -14   4  15    18462.02    19785.97    882.98 o 
 -12   4  15    30003.46    32245.38   1038.60 o 
 -10   4  15     9639.22    10782.84    990.21 o 
  -8   4  15    26039.11    26574.86    795.50 o 
  -6   4  15     4185.55     4205.22    253.40 o 
  -4   4  15    43215.14    41656.98   1030.45 o 
  -2   4  15     8364.52     8152.49    348.16 o 
   0   4  15    41669.37    40142.25   1014.51 o 
   2   4  15     7790.15     7352.22    340.45 o 
   4   4  15    30864.85    28748.87    807.94 o 
   6   4  15     4278.01     4270.39    263.78 o 
 -23   5  15    27025.04    25179.51    768.28 o 
 -21   5  15      511.79      484.38    184.86 o 
 -19   5  15    41737.13    41801.11   1081.62 o 
 -17   5  15     1445.99     1697.03    210.94 o 
 -15   5  15    36368.18    36807.91    959.90 o 
 -13   5  15     4453.02     4537.42    276.82 o 
 -11   5  15    43166.72    45526.97   1128.56 o 
  -9   5  15     5020.81     4985.82    306.59 o 
  -7   5  15    59075.51    56579.36   1346.14 o 
  -5   5  15     2352.94     2548.23    223.39 o 
  -3   5  15    48124.39    44827.96   1112.56 o 
  -1   5  15     4136.86     3963.62    262.18 o 
   1   5  15    44234.25    43132.05   1093.01 o 
   3   5  15     5143.50     5041.16    313.94 o 
   5   5  15    32978.43    33079.39   1035.89 o 
 -20   6  15    33216.02    31247.86    888.47 o 
 -18   6  15    22196.25    21868.84    940.27 o 
 -16   6  15    47847.04    46979.48   1190.04 o 
 -14   6  15    19274.08    18928.13    780.01 o 
 -12   6  15    64958.02    66201.48   1288.39 o 
 -10   6  15    19069.93    17111.26   1248.05 o 
  -8   6  15    66866.88    65479.55   1548.41 o 
  -6   6  15    27990.54    26553.09   1065.31 o 
  -4   6  15    51124.72    49010.86   1515.12 o 
  -2   6  15    18712.94    17090.29    559.75 o 
   0   6  15    52758.96    50309.59   1247.22 o 
   2   6  15     8496.60     8260.07    720.01 o 
 -15   7  15    16681.09    16433.21    687.88 o 
 -13   7  15      191.90      492.61    152.94 o 
 -11   7  15    17065.73    16922.06    476.94 o 
  -9   7  15      386.30      290.38    154.18 o 
  -7   7  15    14203.14    13781.45    502.55 o 
  -5   7  15     2980.66     2498.01    244.21 o 
  -3   7  15    14782.44    15208.44    533.76 o 
 -28   0  16    36220.13    36960.60   1425.31 o 
 -26   0  16    28074.07    32227.11   1277.44 o 
 -24   0  16    63506.69    67105.09   2225.84 o 
 -22   0  16    23243.71    24269.96   1445.06 o 
 -20   0  16   102918.88   103963.05   2265.88 o 
 -18   0  16    48635.28    49944.36   1168.35 o 
 -16   0  16   109749.63   110520.48   2685.72 o 
 -14   0  16    69141.97    71838.03   1601.27 o 
 -12   0  16    71517.09    74187.20   2310.62 o 
 -10   0  16    45988.48    47200.55   1103.37 o 
  -8   0  16    53920.35    53223.66   1229.28 o 
  -6   0  16    70277.54    67434.89   1522.47 o 
  -4   0  16    96117.56    98079.47   2148.18 o 
  -2   0  16   104262.21   102671.59   2254.71 o 
   0   0  16    84176.63    85825.73   1929.38 o 
   2   0  16    87851.80    86016.01   1951.49 o 
   4   0  16    35310.89    34977.67    932.89 o 
   6   0  16    61490.94    60218.36   1468.24 o 
   8   0  16    30234.29    30971.66   1142.73 o 
 -27   1  16     1264.29     1008.49    346.24 o 
 -25   1  16     1935.82     2066.47    205.68 o 
 -23   1  16       25.64     -167.83    111.89 o 
 -21   1  16       95.26      116.62    105.75 o 
 -19   1  16     2306.20     2386.24    168.30 o 
 -17   1  16      136.44      103.58    101.83 o 
 -15   1  16      529.10      524.54     89.18 o 
 -13   1  16     8320.04     8655.00    224.48 o 
 -11   1  16      325.12      323.91     81.12 o 
  -9   1  16     8436.92     8849.52    253.22 o 
  -7   1  16        4.33     -101.70     67.80 o 
  -5   1  16     2632.47     2770.81    143.14 o 
  -3   1  16     2426.10     2617.03    144.86 o 
  -1   1  16       96.18      241.90     92.42 o 
   1   1  16     3291.87     3750.42    180.02 o 
   3   1  16      107.09      131.40    107.95 o 
   5   1  16     1421.25     1611.88    186.06 o 
   7   1  16     3615.58     4129.61    225.66 o 
   9   1  16     1666.26     1676.40    211.73 o 
 -28   2  16    46867.18    46978.20   1208.85 o 
 -26   2  16    21508.14    22228.33    688.62 o 
 -24   2  16    44165.34    44710.25   1129.87 o 
 -22   2  16    42456.42    44543.59   1113.30 o 
 -20   2  16    35862.86    36321.42    932.04 o 
 -18   2  16    41546.69    41599.75   1029.08 o 
 -16   2  16    44709.69    45479.34   1099.92 o 
 -14   2  16    37286.99    37326.85    927.17 o 
 -12   2  16    67682.03    70488.34   1289.52 o 
 -10   2  16    62244.20    64293.91   1187.61 o 
  -8   2  16    82606.83    86024.55   1340.23 o 
  -6   2  16    51265.67    52019.63    860.62 o 
  -4   2  16    47735.18    50009.39    838.21 o 
  -2   2  16    32952.86    31485.61    578.11 o 
   0   2  16    39146.40    38146.60    684.46 o 
   2   2  16    34541.47    33917.91    716.30 o 
   4   2  16    45166.53    43387.20    786.78 o 
   6   2  16    36584.18    35818.19    830.19 o 
   8   2  16    24036.86    23602.15    625.07 o 
 -27   3  16      198.61      147.97    180.67 o 
 -25   3  16    15308.90    16140.37    568.64 o 
 -23   3  16       14.50      -14.58    178.07 o 
 -21   3  16    27755.73    27548.23    771.71 o 
 -19   3  16      445.25      365.90    149.81 o 
 -17   3  16    30791.68    32603.43    858.08 o 
 -15   3  16      109.78      112.57    128.84 o 
 -13   3  16    12238.04    12191.86    426.51 o 
 -11   3  16      329.34      497.99    151.36 o 
  -9   3  16     9631.47    11224.83    416.14 o 
  -7   3  16      290.10      138.52    113.15 o 
  -5   3  16    13277.01    14425.37    557.04 o 
  -3   3  16      308.33      218.85     79.33 o 
  -1   3  16    26140.04    25442.63    601.49 o 
   1   3  16       36.81      -98.97     98.39 o 
   3   3  16    26321.24    25165.60    615.75 o 
   5   3  16     1037.15     1117.58    179.27 o 
   7   3  16    12103.01    11768.12    411.72 o 
 -24   4  16    21280.30    22631.90    710.08 o 
 -22   4  16    21047.39    20117.31    639.86 o 
 -20   4  16    29629.44    29403.36   1213.57 o 
 -18   4  16    18528.47    18831.02    593.50 o 
 -16   4  16    30859.41    29992.60   1069.18 o 
 -14   4  16    23389.01    23254.37    831.88 o 
 -12   4  16    40461.77    38829.02    986.86 o 
 -10   4  16    23053.45    23757.89    677.89 o 
  -8   4  16    34092.45    35122.06    904.65 o 
  -6   4  16    30129.80    28407.45    769.43 o 
  -4   4  16    28272.97    27859.41    760.65 o 
  -2   4  16    30280.64    29219.67    795.80 o 
   0   4  16    23002.85    21618.20    645.69 o 
   2   4  16    20408.12    19420.62    613.26 o 
   4   4  16    18908.81    18461.40    609.94 o 
   6   4  16    14989.14    14571.53    542.80 o 
 -23   5  16     2174.37     2074.69    252.31 o 
 -21   5  16    44896.08    42073.65   1103.44 o 
 -19   5  16      838.74     1017.36    196.81 o 
 -17   5  16    47620.46    46981.11   1184.49 o 
 -15   5  16       95.16       54.60    147.12 o 
 -13   5  16    65393.62    66039.61   1802.35 o 
 -11   5  16     1577.38     2039.45    220.41 o 
  -9   5  16    74662.84    69944.11   3121.60 o 
  -7   5  16      723.71      746.95    173.12 o 
  -5   5  16    69962.95    64899.47   1765.19 o 
  -3   5  16      195.65      279.85    150.24 o 
  -1   5  16    52461.25    50300.10   1240.90 o 
   1   5  16      635.01      702.58    186.27 o 
   3   5  16    39668.45    37051.82    993.87 o 
 -18   6  16    12027.86    11683.29    473.43 o 
 -16   6  16    15912.71    17300.01    584.91 o 
 -14   6  16    14455.10    13576.07    502.95 o 
 -12   6  16    10710.36    11930.99    462.83 o 
 -10   6  16    12449.41    12439.06    472.14 o 
  -8   6  16    11942.89    11941.25    456.43 o 
  -6   6  16     9932.48    10150.94    416.88 o 
  -4   6  16    16967.59    17343.01    572.36 o 
  -2   6  16    10093.15    10476.15    436.65 o 
   0   6  16    12349.64    12029.59    466.24 o 
 -11   7  16      932.69     1436.42    401.58 o 
  -9   7  16    71367.44    71482.76   1699.40 o 
  -7   7  16      315.31      475.37    190.36 o 
 -27   1  17    54293.98    58018.23   2036.94 o 
 -25   1  17    10854.04    11282.93    444.71 o 
 -23   1  17    69935.31    70504.48   2106.24 o 
 -21   1  17     9579.60     9885.50    319.06 o 
 -19   1  17    71977.63    75730.83   1394.19 o 
 -17   1  17    10185.87     9589.48    394.49 o 
 -15   1  17    82746.79    87893.43   2301.32 o 
 -13   1  17    14229.05    14189.60    314.43 o 
 -11   1  17    96823.96   101529.71   1562.13 o 
  -9   1  17    19647.67    20155.52    402.77 o 
  -7   1  17    89373.35    89750.46   1402.25 o 
  -5   1  17    15183.31    14891.96    335.01 o 
  -3   1  17    68284.48    66955.80   1090.40 o 
  -1   1  17    11581.27    11772.26    305.13 o 
   1   1  17    58276.50    57271.09    971.74 o 
   3   1  17    14220.18    14436.60    364.70 o 
   5   1  17    53734.46    53043.52   1014.12 o 
   7   1  17    10459.30    10240.07    419.81 o 
 -26   2  17     5907.65     5681.33    337.03 o 
 -24   2  17      346.04      323.89    169.00 o 
 -22   2  17    13204.07    13318.51    476.20 o 
 -20   2  17       38.53       20.03     83.60 o 
 -18   2  17    13887.71    14688.64    524.14 o 
 -16   2  17       97.73       13.67     75.88 o 
 -14   2  17    10505.91    10425.62    571.75 o 
 -12   2  17      779.80      839.15    122.19 o 
 -10   2  17    14303.00    14892.22    381.65 o 
  -8   2  17     2209.90     2286.97    136.05 o 
  -6   2  17    13027.83    12685.97    302.28 o 
  -4   2  17     5959.88     6568.25    251.62 o 
  -2   2  17     9603.15     9421.19    267.86 o 
   0   2  17     7841.69     7352.06    243.38 o 
   2   2  17     9583.19     9386.92    288.46 o 
   4   2  17      865.19      842.65    146.82 o 
   6   2  17     7287.63     6999.15    327.76 o 
 -25   3  17     9831.90    10421.13    451.28 o 
 -23   3  17    42372.96    43115.30   1109.07 o 
 -21   3  17    16140.51    15589.56    530.61 o 
 -19   3  17    65654.87    66932.53   1570.04 o 
 -17   3  17    16907.17    16498.53    532.65 o 
 -15   3  17    73565.02    70788.58   1634.67 o 
 -13   3  17    10964.08    11903.04    596.14 o 
 -11   3  17    54243.88    56310.04   1617.32 o 
  -9   3  17     6159.37     6540.72    314.16 o 
  -7   3  17    55015.51    55857.77   1568.15 o 
  -5   3  17    11530.40    10828.18    404.71 o 
  -3   3  17    70712.14    67933.63   1583.43 o 
  -1   3  17    13771.59    13025.77    373.51 o 
   1   3  17    62101.51    59641.45   1159.72 o 
   3   3  17     5045.30     5171.02    298.34 o 
   5   3  17    50054.27    48518.34   1037.31 o 
 -24   4  17     2481.90     2166.13    253.54 o 
 -22   4  17    23587.80    22758.96    699.92 o 
 -20   4  17     4016.33     3881.58    279.73 o 
 -18   4  17    29070.51    29160.70    813.07 o 
 -16   4  17     4164.93     3969.23    379.75 o 
 -14   4  17    45899.14    44371.40   1217.83 o 
 -12   4  17     5857.25     6010.34    550.07 o 
 -10   4  17    38195.63    36458.43   1577.44 o 
  -8   4  17     9863.12     9681.73    394.07 o 
  -6   4  17    29532.65    29748.14    808.54 o 
  -4   4  17     5805.25     5399.87    299.93 o 
  -2   4  17    27009.73    25953.54    739.48 o 
   0   4  17     1781.34     2130.75    231.34 o 
   2   4  17    20193.32    18672.45    608.55 o 
   4   4  17     6376.56     6612.61    369.79 o 
 -21   5  17     5615.88     6124.00    352.84 o 
 -19   5  17    26959.16    27479.54    799.73 o 
 -17   5  17     7031.32     7309.12    618.98 o 
 -15   5  17    22593.34    23946.90    715.20 o 
 -13   5  17     6848.17     6342.56    401.04 o 
 -11   5  17    33065.99    32459.02   1297.57 o 
  -9   5  17     6572.69     6317.22    662.72 o 
  -7   5  17    33130.75    33002.70    887.93 o 
  -5   5  17     5086.51     5084.82    299.01 o 
  -3   5  17    28054.01    28101.32    834.59 o 
  -1   5  17     5070.99     4835.88    307.75 o 
   1   5  17    36043.69    35104.26    957.71 o 
 -18   6  17    42025.09    41035.10   1096.58 o 
 -16   6  17    12940.84    12625.91    495.00 o 
 -14   6  17    36550.07    36755.13    992.74 o 
 -12   6  17     9926.45     9823.40    422.90 o 
 -10   6  17    39895.41    37679.26   1005.30 o 
  -8   6  17     2692.51     2919.05    325.94 o 
  -6   6  17    47431.95    42215.26   1093.52 o 
  -4   6  17     2131.35     1502.48    215.28 o 
 -26   0  18       85.00     -127.74    275.62 o 
 -24   0  18   102399.60   109616.75   3428.18 o 
 -22   0  18        3.17      -99.10    227.62 o 
 -20   0  18    95428.34   103967.36   3231.54 o 
 -18   0  18     1321.84     1720.98    181.36 o 
 -16   0  18    96601.09    99757.27   3313.99 o 
 -14   0  18     1887.89     2253.82    191.13 o 
 -12   0  18    99224.55   102913.04   2249.58 o 
 -10   0  18      843.02      957.65    172.26 o 
  -8   0  18    84335.58    86915.43   1937.00 o 
  -6   0  18     4143.45     4267.98    255.90 o 
  -4   0  18    85412.36    86201.42   1941.87 o 
  -2   0  18      369.70      175.05    151.45 o 
   0   0  18    88109.74    87545.45   1996.66 o 
   2   0  18      527.74      301.59    173.12 o 
   4   0  18    97373.60    96446.75   2218.59 o 
 -27   1  18      345.22      138.02    169.94 o 
 -25   1  18      351.43       -0.94    162.99 o 
 -23   1  18      708.96      486.77    186.55 o 
 -21   1  18     1644.92     1563.41    162.59 o 
 -19   1  18     1053.30     1293.98    148.19 o 
 -17   1  18     6915.70     7042.78    260.68 o 
 -15   1  18      452.90      416.26    113.51 o 
 -13   1  18     2699.29     3012.01    150.93 o 
 -11   1  18      142.12      222.72     88.28 o 
  -9   1  18       87.64       -0.48     83.02 o 
  -7   1  18     1696.00     1997.54    135.83 o 
  -5   1  18      959.90     1027.01    119.10 o 
  -3   1  18     5271.37     5345.82    206.31 o 
  -1   1  18     3437.92     3750.82    194.95 o 
   1   1  18       88.43      102.40    112.16 o 
   3   1  18     2956.48     3325.91    200.28 o 
   5   1  18       43.05      115.75    150.19 o 
 -26   2  18     2572.58     2882.28    272.33 o 
 -24   2  18    53635.98    53172.77   1880.16 o 
 -22   2  18      977.79      984.88    188.01 o 
 -20   2  18    86645.50    85956.80   2087.65 o 
 -18   2  18       54.13        7.11     79.72 o 
 -16   2  18   101456.67   101959.97   2262.59 o 
 -14   2  18      874.79      382.40    256.22 o 
 -12   2  18   100639.53   105147.48   2320.84 o 
 -10   2  18       68.89       47.59    110.90 o 
  -8   2  18   112158.91   113535.67   2015.41 o 
  -6   2  18     1288.48     1221.28    124.96 o 
  -4   2  18    99940.68    99004.01   1995.24 o 
  -2   2  18      952.76     1150.73    197.98 o 
   0   2  18    80311.99    77080.59   1265.60 o 
   2   2  18     2021.41     1823.78    167.15 o 
   4   2  18    49672.68    49924.02    904.17 o 
 -25   3  18     6447.08     6785.98    379.36 o 
 -23   3  18     7957.24     8033.65    385.19 o 
 -21   3  18     9793.72     9455.47    404.79 o 
 -19   3  18     9919.11    10663.90    425.48 o 
 -17   3  18     8389.22     8508.67    638.33 o 
 -15   3  18    11950.78    12586.22    830.72 o 
 -13   3  18    11445.97    12400.37    446.20 o 
 -11   3  18    11846.57    11855.53    434.57 o 
  -9   3  18    19340.10    19683.10    597.68 o 
  -7   3  18    13462.64    13092.90    739.75 o 
  -5   3  18    11975.98    12084.63    442.03 o 
  -3   3  18    10464.43    10059.81    487.36 o 
  -1   3  18    10914.90     9899.25    671.11 o 
   1   3  18    10448.42    10192.46    344.71 o 
   3   3  18    13173.82    13124.68    513.96 o 
 -22   4  18       17.27       66.83    165.89 o 
 -20   4  18    45200.79    47397.70   1205.36 o 
 -18   4  18       53.15      109.54    152.29 o 
 -16   4  18    53256.34    53561.54   1314.55 o 
 -14   4  18        5.51      157.75    148.80 o 
 -12   4  18    63795.24    61715.73   1870.48 o 
 -10   4  18       18.16      117.87    154.94 o 
  -8   4  18    54481.92    52736.96   1285.66 o 
  -6   4  18      739.78      718.14    174.61 o 
  -4   4  18    49113.82    45335.02   1142.71 o 
  -2   4  18      412.72      653.97    223.36 o 
   0   4  18    39674.20    38193.49   1015.85 o 
 -19   5  18    17470.61    17853.64    606.41 o 
 -17   5  18    18821.19    19955.36    646.98 o 
 -15   5  18    18798.34    19542.72    629.92 o 
 -13   5  18    22007.92    23094.60    699.01 o 
 -11   5  18    25111.44    25316.74    743.81 o 
  -9   5  18    21993.31    21327.89    734.33 o 
  -7   5  18    15763.70    15014.45    527.11 o 
  -5   5  18    25616.04    23784.41    709.47 o 
  -3   5  18    12595.18    12188.64    470.21 o 
  -1   5  18    18722.78    16679.44   1093.95 o 
 -14   6  18     1043.23     1158.85    212.53 o 
 -12   6  18    21908.25    21834.75    691.21 o 
 -10   6  18      786.40      862.99    200.29 o 
  -8   6  18    24888.40    25004.87    753.01 o 
 -25   1  19    60049.14    62418.04   2153.07 o 
 -23   1  19     8134.10     8060.32    367.86 o 
 -21   1  19    75791.68    69593.63   4523.31 o 
 -19   1  19    10382.83    10711.00    410.98 o 
 -17   1  19    87345.34    90686.23   1648.13 o 
 -15   1  19    15308.35    15493.33    545.42 o 
 -13   1  19    95885.84   101867.75   2237.95 o 
 -11   1  19    21285.66    22495.47    558.96 o 
  -9   1  19    89977.05    90900.59   1433.63 o 
  -7   1  19    28878.93    29010.56    729.93 o 
  -5   1  19    74365.12    75380.47   1402.98 o 
  -3   1  19    31624.66    31344.90    603.11 o 
  -1   1  19    63333.24    62929.75   1453.30 o 
   1   1  19    23044.68    22595.96    495.13 o 
   3   1  19    53064.05    51160.82    921.94 o 
 -24   2  19     1555.47     1727.28    229.49 o 
 -22   2  19    10088.43    10584.04    427.56 o 
 -20   2  19     1545.16     1448.85    241.94 o 
 -18   2  19     8835.77     9230.99    432.78 o 
 -16   2  19      744.21      653.97    161.23 o 
 -14   2  19     8436.02     9478.81    380.97 o 
 -12   2  19     1636.49     1860.57    206.46 o 
 -10   2  19     7873.16     7865.66    685.83 o 
  -8   2  19     1140.38     1266.28    147.28 o 
  -6   2  19     7920.09     8476.39    293.41 o 
  -4   2  19       44.80      -15.74     85.57 o 
  -2   2  19     8135.57     8279.17    305.00 o 
   0   2  19      452.06      581.37    167.73 o 
   2   2  19     5934.71     6104.09    261.60 o 
 -23   3  19     6324.19     6233.38    347.11 o 
 -21   3  19    53544.19    53482.64   1323.74 o 
 -19   3  19    11197.55    11429.19    445.31 o 
 -17   3  19    68732.56    68225.41   2756.17 o 
 -15   3  19    16081.91    16156.49    538.14 o 
 -13   3  19    73214.65    76461.27   1768.25 o 
 -11   3  19    19640.12    19299.23    605.31 o 
  -9   3  19    73223.83    72772.22   1692.10 o 
  -7   3  19    16730.01    16492.08    581.43 o 
  -5   3  19    69006.14    66197.07   1567.44 o 
  -3   3  19    12230.69    12464.03    471.97 o 
  -1   3  19    47849.62    46778.92   1188.55 o 
   1   3  19    17286.93    17683.58    628.64 o 
 -22   4  19    15305.83    15826.56    570.26 o 
 -20   4  19     3383.37     3653.33    290.32 o 
 -18   4  19    25801.98    25402.46    752.02 o 
 -16   4  19     4152.23     4144.05    476.91 o 
 -14   4  19    37096.08    37024.48    982.32 o 
 -12   4  19     2672.69     3165.05    261.30 o 
 -10   4  19    36014.26    35096.60    939.34 o 
  -8   4  19     2507.59     2688.07    282.97 o 
  -6   4  19    28724.84    27641.89    788.58 o 
  -4   4  19     4247.12     4057.43    291.79 o 
  -2   4  19    19447.40    19301.05    629.42 o 
 -17   5  19    27130.50    28122.78    824.08 o 
 -15   5  19     4626.67     4693.73    312.75 o 
 -13   5  19    21611.28    21208.12    671.87 o 
 -11   5  19     4047.87     4738.79    371.23 o 
  -9   5  19    21431.86    20742.98   1223.63 o 
  -7   5  19     4684.02     4587.41    299.52 o 
  -5   5  19    22546.80    21326.06    674.99 o 
 -24   0  20    66979.08    74422.12   2462.75 o 
 -22   0  20     7799.65     7701.80    555.88 o 
 -20   0  20    46832.84    47643.87   1667.64 o 
 -18   0  20    16843.58    16907.89    785.82 o 
 -16   0  20    42868.76    43646.84   1104.02 o 
 -14   0  20    31506.78    31847.62    837.62 o 
 -12   0  20    49605.30    52241.65   1810.09 o 
 -10   0  20    22813.57    24402.55    690.60 o 
  -8   0  20    36096.84    36553.05    945.69 o 
  -6   0  20    20433.69    21223.66    639.64 o 
  -4   0  20    21309.56    21798.33    665.97 o 
  -2   0  20    28462.21    28542.29    818.40 o 
   0   0  20    27335.61    26891.17    798.73 o 
 -25   1  20       45.25       44.92    145.55 o 
 -21   1  20      851.43      807.53    145.79 o 
 -19   1  20     9831.22     8936.14    304.76 o 
 -17   1  20      143.71      114.02    118.99 o 
 -15   1  20      604.35      645.74    134.12 o 
 -13   1  20        6.07     -159.15    106.10 o 
 -11   1  20      420.19      353.91    119.93 o 
  -9   1  20      364.30      329.72    106.96 o 
  -7   1  20     1776.01     2053.73    152.45 o 
  -5   1  20     1924.89     1750.47    150.55 o 
  -3   1  20    10763.95    11030.71    313.85 o 
  -1   1  20     1232.43     1423.30    157.59 o 
   1   1  20     7436.06     7216.15    274.94 o 
 -24   2  20    24806.88    25225.22    753.58 o 
 -22   2  20    39000.57    39052.43   1022.79 o 
 -20   2  20    44565.89    45855.79   1152.65 o 
 -18   2  20    34640.16    34617.23   1018.86 o 
 -16   2  20    49668.17    49934.92   1227.49 o 
 -14   2  20    26620.01    27717.93    775.98 o 
 -12   2  20    48462.36    49058.45   1208.74 o 
 -10   2  20    36434.72    36143.65   1200.79 o 
  -8   2  20    58493.34    56266.11   2217.73 o 
  -6   2  20    39299.16    39560.85    826.51 o 
  -4   2  20    68365.34    67834.80   1300.12 o 
  -2   2  20    22742.84    22495.90    558.79 o 
   0   2  20    57364.18    56329.86   1137.21 o 
 -23   3  20    11850.83    11325.68    468.78 o 
 -21   3  20       37.34     -115.22    158.04 o 
 -19   3  20    18314.06    18593.00    647.62 o 
 -17   3  20       47.87      133.59    181.55 o 
 -15   3  20    30224.97    28751.51    820.66 o 
 -13   3  20       99.41      580.65    274.84 o 
 -11   3  20    41959.30    40239.02   1042.29 o 
  -9   3  20      328.36      234.23    163.66 o 
  -7   3  20    34727.66    32431.87    887.09 o 
  -5   3  20       71.12     -168.01    153.72 o 
  -3   3  20    19366.99    17888.51    600.18 o 
 -20   4  20    27089.25    27206.76    806.30 o 
 -18   4  20    19572.81    19977.71    646.58 o 
 -16   4  20    33990.03    32467.03    902.64 o 
 -14   4  20    22850.74    23918.20    724.95 o 
 -12   4  20    33577.00    32788.80    904.93 o 
 -10   4  20    19271.02    18448.95    645.30 o 
  -8   4  20    34054.30    31409.37    874.25 o 
  -6   4  20    11969.93    11867.66    471.71 o 
  -4   4  20    37046.44    38195.04   1028.26 o 
 -13   5  20      429.66      653.66    193.88 o 
 -11   5  20    27790.12    27100.59   1683.90 o 
 -23   1  21     4884.17     4984.34    493.94 o 
 -19   1  21     4308.43     4466.47    286.57 o 
 -17   1  21    66055.11    65991.41   1259.34 o 
 -15   1  21     3712.47     3642.80    220.57 o 
 -13   1  21    63132.07    63610.15   1217.54 o 
 -11   1  21     2330.46     2635.70    216.86 o 
  -9   1  21    58447.64    57488.25   1124.77 o 
  -7   1  21     1436.46     1635.31    151.20 o 
  -5   1  21    57338.32    56405.24    977.39 o 
  -3   1  21     2962.04     3411.34    254.84 o 
 -22   2  21     2716.08     2751.55    259.22 o 
 -20   2  21    10335.06    10271.65    420.98 o 
 -18   2  21     6301.40     6328.35    334.87 o 
 -16   2  21     9600.79     9936.65    408.89 o 
 -14   2  21     3569.56     4141.09    288.90 o 
 -12   2  21     8756.41     8282.59    376.39 o 
 -10   2  21     2075.42     1939.42    229.44 o 
  -8   2  21     7687.20     7603.60    813.29 o 
  -6   2  21     5339.36     5388.30    340.84 o 
  -4   2  21     5954.07     6044.31    280.30 o 
 -19   3  21     2435.40     2434.11    249.21 o 
 -17   3  21    63918.46    65254.90   1565.21 o 
 -15   3  21     2062.11     2561.07    414.97 o 
 -13   3  21    72052.14    71785.73   1697.84 o 
 -11   3  21     4174.04     4674.43    310.16 o 
  -9   3  21    68750.46    66887.93   1993.97 o 
  -7   3  21     6698.44     7000.79    442.85 o 
  -5   3  21    55625.73    54021.53   1351.67 o 
 -16   4  21    20054.40    19401.74    639.12 o 
 -14   4  21    10264.69    10820.14    455.32 o 
 -12   4  21    24593.02    24935.63    752.04 o 
 -10   4  21    12602.35    12828.64    499.27 o 
 -22   0  22    74669.86    75264.45   2487.52 o 
 -20   0  22     2833.15     2835.92    384.01 o 
 -18   0  22    74070.56    78969.80   2572.69 o 
 -16   0  22     4413.95     4868.98    461.43 o 
 -14   0  22    69183.23    74460.05   2438.75 o 
 -12   0  22     1173.95     1443.54    236.13 o 
 -10   0  22    71708.45    74247.91   1733.29 o 
  -8   0  22      875.47      867.62    200.63 o 
  -6   0  22    78058.46    76644.66   1802.56 o 
 -21   1  22     1297.34     1590.99    347.62 o 
 -19   1  22      136.32      115.27    149.19 o 
 -17   1  22     1656.12     1626.01    229.70 o 
 -15   1  22      331.09      374.72    135.93 o 
 -13   1  22      197.01      207.71    202.50 o 
 -11   1  22     2221.63     2334.21    198.37 o 
  -9   1  22     1047.35     1023.99    160.37 o 
  -7   1  22      920.56      758.19    158.46 o 
  -5   1  22       26.66      127.54    124.35 o 
 -20   2  22      225.95      191.42    209.42 o 
 -18   2  22    71028.82    71286.74   1684.31 o 
 -16   2  22      329.70      324.80    251.23 o 
 -14   2  22    83093.95    82301.09   4503.56 o 
 -12   2  22     4985.21     5261.21    328.10 o 
 -10   2  22    82812.18    79993.98   1865.51 o 
  -8   2  22     7306.04     7260.85    372.53 o 
 -17   3  22     4190.83     5005.31    381.68 o 
 -15   3  22    13164.67    13994.88    524.26 o 
 -13   3  22     6333.53     6272.95    349.92 o 
 -11   3  22    11774.69    11548.41    466.55 o 
 -17   1  23    28264.72    27809.07    923.63 o 
 -15   1  23    46348.71    46325.76   1033.12 o 
 -13   1  23    23839.72    23982.57    689.96 o 
 -11   1  23    43980.67    44428.49    928.57 o 
                                                 
